# Supplementary material for: Estimating Effective Population Size from Linkage Disequilibrium between Unlinked Loci: Theory and Application to Fruit Fly Outbreak Populations
Source: PLoS One. 2013 Jul 23;8(7):e69078. doi: 10.1371/journal.pone.0069078 (PMC3720881; doi:10.1371/journal.pone.0069078)
Supplement: Data S1 — Microsatellite data for East coast samples of Bactrocera tryioni (Queensland Fruit Fly). (TXT) [file pone.0069078.s005.txt]

55  29  999  3
Bt10
Bt11
Bt14
Bt15
Bt17
Bt32
Bt1.1a
Bt2.6b
Bt2.9a
Bt6.12a
Bt6.8a
Bt7.9a
Bt8.5a
Bt9.1a
Bt1.7a
Bt2.6a
Bt3.2b
Bt4.1a
Bt4.3a
Bt5.10a
Bt5.8a
Bt6.10b
Bt8.12a
Bt8.6a
Bt1.6a
Bt4.6a
Bt7.2b
Bp78
Bt6.1a
Albury03 161154 145143 161158 118118 161155 097091 133133 000000 111109 134134 152146 138136 154148 137137 113107 094080 170170 084082 095095 145145 133133 151151 145143 000000 138133 150140 000000 114101 137137
Albury03 154154 145143 000000 118118 161161 093091 133125 110104 125103 134134 158152 138136 154149 137137 091091 090088 171165 082082 095092 143141 137133 151149 143143 131131 139137 150140 148148 000000 125125
Albury03 156154 145145 000000 124122 161161 109091 133125 113101 107103 134134 158152 138131 151149 137137 091089 088088 171170 084082 116095 000000 135133 151151 145143 131129 139133 152150 148148 000000 131131
Albury03 154154 145143 164158 118118 161161 101097 133125 110101 111103 136132 158152 138136 154151 137137 113105 088082 171170 082082 095092 143141 135133 151149 145145 131121 140139 150140 145145 114104 134131
Albury03 154154 143143 000000 118116 161161 091091 133133 116116 103103 134132 152146 136136 154148 155137 107089 090088 171170 084084 095095 145141 135133 151149 141141 125125 139117 140140 148148 101101 000000
Albury03 154154 147147 164158 124122 161161 101091 133133 104104 109103 132130 158152 138136 149148 137137 113093 088088 170170 082082 092092 000000 133133 151151 145143 144124 142142 150150 146146 114101 134134
Albury03 161154 145143 158158 000000 157155 095093 135133 104101 105103 132132 152146 138136 154149 151137 097097 088082 171171 084082 095092 145145 135133 151151 145143 145131 142130 150148 148148 114104 000000
Albury03 154154 143143 158158 122118 161157 093093 133133 113113 103103 134132 158158 138138 154154 137137 091091 094088 171171 086084 095095 145141 135133 151149 141139 131119 137133 150148 148148 111104 134134
Albury03 154154 152147 161158 122118 157155 109091 133125 110104 103103 136132 152146 138131 154151 141137 093091 088082 171170 082082 095095 141141 135133 151139 145143 144131 142133 150150 150148 114101 131131
Albury03 168154 145145 167164 122122 161157 101095 133133 110104 109103 134132 158152 000000 154149 137137 000000 088088 171171 076076 101095 145143 135135 151139 145143 131129 142133 150150 148148 104104 134131
Albury03 168154 147145 158158 118118 163157 107099 133133 110104 103103 132132 152146 136132 154148 137137 107091 092088 171171 081080 095095 145141 135133 151149 143137 131129 142139 150150 148148 000000 131131
Albury03 168154 145143 161158 126122 161155 105093 133125 104101 114103 136132 152152 140138 154154 137137 107091 082082 170170 000000 095092 145141 137135 151151 145139 131125 139133 148148 148148 114104 135131
Albury03 168161 145143 161158 122122 157155 099091 133133 110104 103103 134132 152146 138130 154148 137137 091091 088088 171171 084084 104104 145143 135133 151149 143139 125125 142133 150150 148148 104101 000000
Albury03 162154 145145 161158 124118 161155 111091 133133 110101 111103 132132 158152 136134 151151 137137 113091 000000 171171 082082 095095 145124 135133 149139 145141 131125 138117 150150 148146 114111 131125
Albury03 154154 147147 167158 122122 161157 000000 133125 101101 109103 134134 000000 138138 154149 151137 091091 088082 171170 084076 095092 141141 135133 149139 000000 145145 139130 150148 148148 000000 137125
Albury03 154154 147143 161158 122118 161157 107091 133125 110101 115105 132132 158158 138131 149149 147137 093093 088082 171171 084084 095095 143143 135133 151151 135135 125125 138117 150150 148148 101101 135135
Albury03 153152 145145 161158 118118 161161 109091 133125 104101 103103 132132 152146 138136 154151 137137 107091 082082 170170 084084 095095 141141 133133 151149 141137 125112 133117 150148 148148 114104 000000
Albury03 168154 145145 158158 122122 157155 107099 135133 110110 103103 132132 158152 138129 154148 151137 093091 088088 165165 082082 095095 141141 137133 000000 143143 125125 144137 150150 148148 104104 131131
Albury03 000000 000000 167158 122118 161161 000000 133133 110110 109107 132132 158152 138138 149148 137137 091091 094088 171170 084080 092092 000000 133133 151151 143143 131125 000000 150150 148148 114101 000000
Albury03 154154 152145 167161 122122 161161 109091 133133 116104 103103 136132 152146 138132 154151 137137 097089 088082 171171 081080 092092 145145 133133 000000 145143 145104 000000 150150 148148 101101 131131
Albury03 154154 154143 167158 122118 160159 093091 133125 104101 125105 132132 152152 138134 154149 137137 097089 094088 170165 000000 095095 145141 135133 151149 143141 121104 139139 150150 148148 114111 137137
Albury03 154154 145145 161158 122118 161157 093091 133133 101101 115103 132130 158152 138138 154154 137137 113097 092082 170170 084084 095092 145141 137133 151149 145143 144131 138137 150150 148146 114111 000000
Albury03 156154 150147 164158 118118 161161 111091 133133 104101 000000 132132 158152 000000 154149 137137 093091 088088 171170 084084 098095 143141 135133 151149 000000 144125 139133 000000 148145 101101 000000
Albury03 154154 145141 164164 122122 157157 091091 133133 101101 107103 134128 152152 140138 154154 000000 113099 088082 171171 081081 095095 145141 133133 151149 143139 144131 000000 150140 148148 104104 000000
Albury03 154154 147145 167158 118118 160155 000000 133133 110110 103103 134132 152152 140138 154148 000000 091091 088088 170165 082082 104095 145145 135133 151151 143143 131131 133130 000000 148148 104101 135135
Albury03 154154 147145 167158 118118 157155 091091 133133 110110 111103 132132 158152 000000 154151 137137 095089 000000 000000 082082 092092 145145 135133 151151 145141 131131 139133 150150 148148 114101 134131
Albury03 154153 147145 161158 122118 000000 000000 133133 104101 115115 132132 158146 000000 155155 000000 105089 092082 171170 000000 095095 145141 000000 149149 000000 129121 140133 160152 148148 111104 131131
Barellan03 168154 147145 158158 118118 161157 097091 133125 107101 105105 134130 152146 126126 154154 143143 091091 092088 000000 082082 095095 145141 135133 151151 145143 125104 000000 150148 148148 104101 131131
Barellan03 154154 152145 167158 122118 157155 091091 125125 110101 109103 132132 152152 136132 149149 137137 099091 088088 000000 082082 098095 145145 133133 151151 147143 129104 000000 156140 148148 114104 131131
Barellan03 154154 145143 158158 118118 000000 097091 125125 107101 109105 132132 152146 128128 149149 145137 098091 092090 170170 082082 078078 151147 133133 151151 143143 129125 139130 150148 150148 114101 134131
Barellan03 161154 141141 167167 118118 161155 093091 133125 107104 103103 132132 158152 136136 149149 143137 000000 092092 171171 084084 098098 145141 133133 151151 143137 144129 000000 150148 000000 000000 125125
Barellan03 154154 147143 158158 118118 161157 109093 133133 110101 103103 132132 158152 138134 154154 147137 000000 090088 170165 078078 095095 145145 133133 151151 147147 125125 141133 000000 148148 101101 000000
Barellan03 154153 143143 167158 122122 161157 091091 133125 104101 107105 132132 158152 136128 154154 137137 093091 090088 171171 084084 095078 143141 133133 151139 145145 125125 140137 148148 148148 111101 131131
Barooga03 000000 147145 167158 122118 161157 109107 135133 104104 103103 132132 152152 134130 154149 137137 091091 086082 170170 084084 098092 145145 135133 151151 147145 131129 144139 150148 148145 104101 125125
Barooga03 168154 150145 167161 118118 157155 109091 133133 110110 103103 132132 152146 136130 154154 137137 000000 000000 171165 082082 113089 145145 133133 151151 143135 131129 139133 150140 148145 114104 131131
Barooga03 168154 145145 167167 122118 157157 109091 125125 110104 103103 132132 152152 134130 154149 137137 091091 086082 171171 084082 116089 145145 133133 151151 145133 131131 000000 140140 148148 114114 125125
Barooga03 154154 145145 167161 122122 157157 107091 133125 110110 119103 132132 158152 138130 151151 137137 091091 082082 171170 082082 098092 145145 135133 151151 000000 131129 000000 148140 148148 114104 134134
Barooga03 171154 147145 167167 122118 157157 109109 133133 110104 097097 132130 000000 130130 154151 137137 091091 086082 171165 082082 098089 145145 135133 151151 145141 129125 133133 150140 148148 114104 000000
Barooga03 171154 147145 000000 000000 157157 107091 135133 110110 111103 132132 152146 136130 154151 137137 091089 088088 171170 082082 089089 145145 135133 151151 147145 000000 135135 148140 145145 114104 128125
Barooga03 155155 152150 167161 124124 157157 109091 133133 104104 103103 132130 152146 130130 154149 137137 091091 086082 170170 084082 098095 145145 135133 151151 147143 125125 142139 150140 148145 114104 134134
Barooga03 168154 145145 167167 122118 161157 109109 133133 110110 103103 132130 158152 130130 154151 137137 093091 088088 171171 082082 098095 145145 133133 151151 147145 129125 139133 150150 148145 114104 134134
Barooga03 168156 000000 164161 118118 161157 099099 133133 104104 111109 132128 158152 138138 154149 137137 091083 094082 171165 082082 095083 145141 135133 151151 145145 129125 142142 150150 148148 114104 000000
Barooga03 000000 000000 000000 000000 000000 000000 133133 110107 105105 000000 000000 134134 000000 000000 083083 000000 000000 000000 095095 000000 135133 000000 000000 129125 000000 150150 148148 000000 134128
Barooga03 171154 147147 161161 122122 157157 091091 133133 104101 119119 132132 152146 138130 154154 137137 113093 088086 171170 084082 095089 145141 135133 151151 147145 131125 137133 150140 148145 114114 132125
Barooga03 171154 145145 161158 122122 161157 107091 135133 110107 119103 132130 158152 138134 151151 137137 113091 092088 170170 084082 095083 145145 135133 151151 145145 131125 137113 150148 148148 114104 000000
Barooga03 168154 145145 161158 122122 157157 097091 133133 104101 119119 132132 158152 130130 154154 137137 093093 088086 171170 084082 098092 145141 135133 151151 147147 131127 142139 150140 148145 114114 134134
Barooga03 155154 149145 167161 124124 161157 109091 133133 110104 119119 132132 152146 138130 154154 137137 091091 088082 171170 084082 095089 145145 135133 151151 000000 131131 142139 150140 148145 114114 134134
Barooga03 168154 149145 161161 124122 161155 091091 133133 110104 119119 132132 158152 138130 154154 137137 000000 088082 171170 084082 098095 145145 135133 151151 000000 125125 142142 150140 148148 114114 134125
Barooga03 155154 149145 161161 124124 157157 097091 133133 110101 119119 132132 152146 138130 154149 137137 000000 088088 171170 084082 098095 145145 135133 151151 147147 131125 142142 150140 148145 114104 134131
Barooga03 168168 145145 167161 118118 157157 109091 133133 110104 119103 132130 158158 136130 154154 137137 091091 082078 171170 084082 098095 145145 133133 151151 147145 131125 139133 150140 145145 114114 134125
Barooga03 155154 145145 161158 124122 161157 091091 133133 110101 119119 132132 152146 138130 154154 137137 093093 088088 171170 084082 098092 145141 135133 151151 147139 125125 142142 150140 148145 114104 134134
Barooga03 000000 145145 167161 122122 161155 109091 133133 104104 119119 132132 158152 138130 154149 137137 091091 086082 171165 084082 092089 145145 135133 151151 147143 125125 142139 150140 148148 114104 134134
Barooga03 168168 152145 167158 122118 157155 107107 135133 110104 103103 132132 158152 134130 154149 137137 093091 088082 170170 000000 095095 145145 133133 151151 143139 131131 144133 150150 148148 114104 134134
Barooga03 155155 150145 167158 124124 161155 109091 133133 110101 103103 132132 152146 134130 154149 137137 091091 088088 170165 084082 098095 145145 135133 151151 143139 000000 139133 150140 148148 114104 134125
Barooga03 155155 145145 161158 122122 161157 091091 133133 104101 119119 132132 158152 133130 154149 137137 093093 088086 171170 084082 092089 145141 135133 151151 147139 131104 142133 150140 000000 114114 125125
Barooga03 155155 150145 167158 124124 161157 109091 133133 110101 119119 132132 158152 130130 154154 137137 093091 088088 170170 084082 092089 145141 135133 151151 147139 129104 139133 150140 148145 114114 134134
Barooga03 168154 000000 161158 122122 157157 097091 133133 104104 119119 132132 158152 130130 154149 137137 000000 086082 171165 084082 098095 145145 135133 151151 147147 129104 142133 150140 148145 114104 134125
Barooga03 168154 145145 161161 122122 157157 097091 133133 110104 119119 132132 158152 138130 154154 137137 093093 088082 171165 084082 098092 145141 135133 151151 147139 129125 142142 150140 148145 114104 134134
Barooga03 168168 145145 161158 122118 157157 107091 135133 110104 119119 130130 158158 138130 154149 137137 091091 082082 170165 084082 095095 145145 135133 151151 145135 125104 000000 150150 148145 104104 000000
Barooga03 155155 149145 161158 124124 157157 091091 133133 110101 119099 132132 152146 138130 154149 137137 093093 088088 170165 084082 095089 145141 135133 151151 147147 145107 142142 150140 148145 114114 134125
Barooga03 155155 149145 161161 000000 161155 091091 133133 104104 119099 132132 152146 138130 154149 137137 000000 086082 170170 084082 098092 145145 135133 151151 147143 129123 142142 150140 148148 114114 125125
Barooga03 155155 149145 167161 124122 157157 109091 133133 110101 103103 132132 158152 130130 154149 137137 091091 088088 170165 084082 095089 145145 135133 151151 147147 125119 142139 150140 148145 114104 134134
Barooga03 168154 149145 167161 124122 157157 109091 133133 110101 000000 132132 152146 138130 154154 000000 091091 088088 170170 084082 098092 145145 135133 151151 147139 107104 142139 150140 148145 114104 134134
Barooga03 155154 000000 161158 124124 161157 091091 133133 000000 119119 132132 158152 134130 154149 000000 093093 086082 170170 084082 095089 145141 135135 151151 147147 125122 000000 150140 148145 114114 131131
Barooga03 154154 149145 161158 000000 157155 107091 135133 110110 119119 132132 158158 134130 154149 000000 091091 088082 170170 000000 098089 145145 133133 151150 147145 129129 000000 150140 145145 114104 134134
Barooga03 154154 151147 161158 124122 157157 107091 135133 110110 119119 132130 158152 134130 154154 000000 091091 088082 170170 000000 098089 145145 133133 151150 147143 129125 143141 150140 148145 114104 134131
Cobram00 168154 145145 164158 122118 163161 105105 133111 104101 103103 132132 158152 136130 154148 137137 091091 088088 000000 084082 095092 145141 135133 151151 146145 112112 137133 150140 150145 111101 131131
Cobram00 168154 145143 161158 124118 157157 095095 125125 107101 103103 132132 152152 134130 154149 137137 097091 088080 000000 082082 095095 147141 133133 151151 000000 125125 137137 150150 150145 114092 000000
Cobram00 155154 147147 167161 118118 157155 093093 133133 107104 103103 132128 158152 138134 154149 143137 091091 092092 000000 086082 095089 145145 133133 000000 143143 131125 139133 150136 148148 101092 134131
Cobram00 156154 146143 167158 124118 159155 097093 133125 104101 111103 132132 152152 136130 149149 143139 091091 088084 000000 082082 098095 145141 135133 151151 147145 125125 138137 152148 148148 114101 135131
Cobram00 152152 147143 158158 126120 159157 093091 133125 104104 114111 132132 152152 138136 149149 143139 093091 094084 000000 084082 098095 145145 135133 151149 147141 145124 142137 152140 148148 114114 135131
Cobram00 152152 145145 158158 122122 157157 109101 133133 104104 103103 132132 152152 140134 154154 143143 097093 086082 000000 082082 095095 141141 133133 151151 145145 125122 137130 150150 148148 114101 131131
Cobram00 169169 143143 167167 122122 155155 109109 125109 107101 119103 134132 152152 134132 154149 137137 099097 092092 000000 084082 089089 145145 137135 151151 145141 145125 141137 150150 148148 111101 134131
Cobram00 154154 145145 158158 124118 161157 109101 133125 104104 111103 136132 152152 136131 154149 137137 093085 096090 000000 084082 098095 145141 135133 151151 145141 141125 000000 150150 148146 114114 131131
Cobram00 168152 147145 158158 124122 157157 109109 133133 101101 103103 132132 152152 140132 154154 143143 097091 090090 000000 082082 095095 145141 133133 151151 159145 125122 137137 150150 148148 114114 134131
Coffs02 154154 145145 158158 000000 157155 125109 133133 110104 103103 132132 152152 136134 154148 137137 099091 090088 000000 082082 095092 145141 135133 151151 139135 129125 000000 150148 148148 104101 151131
Coffs02 168154 143143 158158 122118 163157 109097 125125 104101 107103 132132 152152 000000 149149 137137 093093 088082 000000 082082 095095 147145 133133 151149 143143 125125 000000 150150 148148 114104 134125
Coffs02 154154 143143 167158 124122 157155 109109 133125 107107 125121 132132 158152 136132 154148 137137 099099 088086 000000 084084 098095 145143 133133 151149 145137 125125 000000 150140 148148 101101 134128
Coffs02 168161 145143 161158 120118 163157 097091 133125 110107 103103 132132 158146 000000 154149 137137 093091 092088 000000 084082 095095 145141 135133 151151 145135 127125 000000 150150 148148 114104 134125
Coffs02 168161 145143 164158 124120 161157 099093 135133 110107 103103 132132 152146 134130 154149 137137 093089 092088 000000 084082 095095 149145 135133 151151 153145 125125 000000 150150 150148 114104 134125
Coffs02 168168 143143 164158 122122 159157 095091 133133 113104 114103 132128 152152 000000 154149 137137 095093 092086 000000 084080 095095 145145 135133 151151 147145 129129 000000 150148 148148 104101 135135
Coffs02 154154 147145 158158 122118 163157 097093 125125 000000 115103 132132 158152 132132 154149 147137 099093 094088 000000 082082 095095 143141 133133 151151 149145 129121 000000 150150 148145 114101 125125
Coffs02 168160 147145 164158 122118 157155 101101 133133 104101 103103 132132 152152 000000 154149 137137 093091 088088 000000 084084 000000 000000 135133 149149 146145 131125 000000 150140 148148 111104 134125
Coffs02 154154 143143 158158 124118 157155 103103 133133 116104 125109 134130 158152 136132 154154 137137 091091 090088 000000 082082 095092 145145 133133 151151 147145 127125 000000 150148 148148 114101 162134
Coffs02 154153 147143 158158 124122 161159 107095 135133 113104 109103 000000 152152 132130 154154 137137 091091 082080 000000 084084 095095 145141 135133 151149 137137 129129 000000 152150 148145 104101 134125
Coffs02 168154 143143 167158 124124 161155 095091 125125 110110 105103 132132 158152 134132 154148 137137 097089 088088 000000 086084 095095 145141 133133 151139 145143 128125 000000 150150 148145 111111 162134
Coffs02 154154 152145 158158 118118 161155 101093 135133 101101 105103 000000 152152 134132 154154 137137 091091 098090 000000 084082 095095 145143 133133 151151 147145 131129 000000 150150 148148 101101 131125
Coffs02 154154 152145 158158 124121 157155 119093 133133 104104 119105 130130 152152 136132 154154 137137 107091 100088 000000 084082 095095 145141 133133 151151 143141 131125 000000 150140 148148 114101 140134
Coffs02 154154 147143 164164 126122 161161 095091 133133 104101 103103 000000 152146 138126 154148 137137 107091 092090 000000 084084 095095 145145 133133 151151 145135 145129 000000 150150 148148 114101 131131
Coffs02 168154 147143 164161 122118 157155 093091 125125 107101 119103 132132 158152 132126 154154 145137 109091 096092 000000 082082 095095 145145 133133 151151 145145 000000 000000 150140 148148 101101 131131
Coffs02 168154 145145 167158 118118 157155 093085 125125 107104 114107 000000 152146 138134 149149 147137 093093 094094 000000 084082 098095 145141 135133 151149 145145 125120 000000 150150 148148 104101 162134
Coffs02 153152 147145 158158 118118 161155 101095 133133 113104 114107 132132 152152 134128 154154 143137 093091 088082 000000 078078 095095 145141 133133 151149 147145 125125 000000 150150 148148 101101 131131
Coffs02 153153 152143 158158 122118 157155 109101 133125 107104 105103 000000 158152 134132 149148 000000 111101 088088 000000 086082 095095 143141 133133 151139 147141 128125 000000 148140 148144 114104 125125
Condobolin02 154148 152145 167164 118118 155155 093091 133133 110104 119119 134132 152152 138131 154148 137137 093093 090086 170170 084084 095092 000000 135135 151151 145143 125112 142133 150150 148145 111101 134134
Condobolin02 154154 145143 158158 000000 159155 093091 133133 110104 119119 132132 152152 134132 154154 137137 091091 082082 170165 084084 095095 000000 135135 151151 145135 131125 139137 150150 148148 101101 134125
Condobolin02 168168 147145 161158 122122 155155 093091 133125 116116 000000 132132 000000 138132 154149 137137 097093 094084 171171 082082 095095 145145 133133 151149 147145 112104 139137 150150 148148 114104 131131
Condobolin02 154154 145143 167158 118118 157155 093091 133133 107104 125125 134132 152152 138134 154149 143137 093091 088088 171171 084084 095095 145141 133133 149139 145145 146125 000000 150148 148146 101101 134134
Condobolin02 156154 143143 158158 000000 161155 099093 133133 101101 103103 134132 152152 134134 154149 137137 091091 090088 170165 084084 095089 000000 133133 151151 145145 125125 000000 150140 148145 104101 134134
Condobolin02 154154 147147 167158 122118 159155 101091 133133 113107 117099 132130 152152 138136 149149 137137 093093 088084 171171 084084 113089 145145 133133 151151 145145 125125 137137 152150 148148 114101 134134
Condobolin02 154154 145143 161158 124118 161159 093091 133133 104101 119109 132130 152152 138136 149148 137137 095093 088082 171165 086086 095077 145141 133133 151149 145139 127125 137137 150150 148148 114101 125125
Condobolin02 168154 145145 158158 122118 157155 091091 125125 110101 107103 132132 152152 138134 154149 137137 093093 088088 170170 082082 110089 145141 133133 151151 145135 131122 142137 150150 148148 114111 134134
Condobolin02 168154 147143 158158 124118 159155 091091 125125 104101 103103 132132 152152 138136 154154 137137 109091 088088 171171 084082 095092 145145 133133 151149 147121 129125 000000 150148 148148 101101 134134
Condobolin02 168154 147143 164158 118118 161155 093091 133133 107101 103099 136128 152152 136134 149149 137137 093091 092090 171165 084084 095095 145145 137133 151149 145141 131125 137137 150150 000000 104101 134134
Condobolin02 168154 147145 167158 000000 159155 093093 133125 107101 103103 132130 152152 138136 154148 143137 097097 088088 170170 084082 095092 143141 135133 151149 145143 125104 137133 000000 148148 114111 134134
Condobolin02 168154 152145 167158 000000 157155 091091 133125 104101 103103 134132 152152 138132 149149 137137 093093 088088 171171 084084 095095 145145 000000 151151 145145 131125 142142 000000 150148 114111 134134
Condobolin02 168154 147143 158158 118118 161159 093091 133133 116104 119119 132132 152146 134134 149149 137137 093089 090088 170165 084082 110095 145141 133133 151149 000000 129112 139137 000000 148148 111101 137134
Condobolin02 154154 147147 000000 122118 161159 111095 125125 107104 000000 134132 158158 136136 149149 137137 091091 092088 171170 082080 101092 145145 000000 151151 145145 128125 137137 150150 148148 104101 134134
Condobolin02 168148 152143 000000 118118 159157 097097 133125 116107 000000 132126 152152 136134 154154 145145 093093 088084 171171 084084 095095 145141 133133 151149 145141 125125 000000 150150 148148 101101 000000
Condobolin02 154154 145143 158158 118118 000000 099091 135133 104101 107103 132132 152152 138138 154149 137137 093091 090090 171170 084082 095095 145141 133133 151149 145137 125125 142130 150150 148148 114114 000000
Condobolin02 168168 145145 161158 122118 159159 091091 133125 104101 103103 000000 152152 134134 154149 137137 093091 092088 170170 086082 098089 145145 135133 151151 145141 125125 142137 150148 148148 114101 134134
Condobolin02 154154 147143 158158 122122 159155 111093 133133 104101 119119 132132 152152 136136 154148 143137 093093 094088 170165 084084 098077 000000 133133 151139 145145 131125 142142 150150 148148 114104 134131
Condobolin02 168154 152147 158158 124122 155153 091091 133125 104101 119119 132130 152152 134131 154154 137137 093093 090088 171171 082082 077077 147145 135133 151149 145139 125125 137137 150136 000000 104101 125125
Condobolin02 153153 147145 164158 118118 155155 093091 125125 110101 119119 132132 152152 138128 154154 147137 091091 090090 171171 084078 095092 143122 133133 151149 145143 144104 142142 150150 148148 101101 134134
Condobolin02 168160 147145 167158 124122 159155 099093 133125 104101 114099 134132 152152 136134 148148 137137 093091 090090 171171 082082 095095 145141 133133 151139 141135 129125 139133 150150 000000 114104 134134
Condobolin02 168153 147145 161161 000000 155155 105091 133133 104104 119114 136132 152152 138136 148148 137137 091091 088088 171170 082082 095089 145141 133133 151151 145145 125112 142130 150148 148145 114104 134134
Condobolin02 168154 147147 167161 122118 157155 099091 133133 107101 119111 132132 152146 138132 154154 137137 093093 088088 171170 084084 098095 145143 133133 151149 147137 129125 142141 152150 000000 114101 140128
Condobolin02 168154 147147 167167 122118 155155 097097 133133 104104 099099 132132 152152 138128 154148 145137 093093 088086 171171 084082 095092 145145 135133 151139 147145 129125 142137 150150 148145 114101 134134
Condobolin02 168161 147143 158158 118118 155155 091091 133133 107104 119115 132132 158152 130130 154148 137137 107091 096092 171171 084084 095095 145145 000000 151151 141131 125125 142141 150150 148148 000000 000000
Condobolin02 168156 147147 158158 124118 157157 093093 133133 107101 125125 132132 152152 132130 154149 145127 093093 088088 170170 084084 104095 145145 133133 151151 000000 128125 142139 148148 148148 000000 000000
Condobolin02 168154 147147 167167 122122 161155 093091 125125 104101 119119 132132 152146 134131 154154 137137 093093 088088 170170 084084 095077 143143 135133 151139 145121 128125 139139 148148 148148 104101 131131
Condobolin02 161155 143143 167158 122118 161155 099093 135133 110110 119114 134132 158152 134134 149149 145145 093091 088088 171171 084082 095095 145141 133133 151149 145143 131125 142142 000000 148145 114114 131131
Condobolin02 168154 143143 164158 000000 161155 095091 133125 104104 119119 132132 152152 136134 149149 145145 099091 096090 171171 086084 095095 141141 000000 151151 145145 125112 142142 000000 148148 104104 134134
Condobolin02 168168 143143 164158 124124 155155 091091 133133 104101 103103 134132 152152 134130 154149 137137 091089 094088 000000 082082 101095 145145 000000 151151 147121 129129 137137 000000 148145 104104 134128
Condobolin02 154154 145143 164158 122122 000000 095095 125125 110101 107103 132128 152152 136134 154154 137137 000000 090088 170170 084082 095089 145141 000000 139139 145137 129125 139139 150148 145145 101101 000000
Condobolin02 154148 145143 167158 124124 163161 099093 133125 113101 114114 134132 158152 138136 154154 137137 113091 090088 171170 084084 104095 145143 135133 151139 145135 125112 139137 148148 148148 000000 000000
Condobolin02 154154 152145 167158 124118 000000 111093 125125 113104 119119 132132 158152 134134 149148 137137 093093 096088 170170 000000 095092 000000 133133 139139 145145 000000 139133 152150 148148 101101 134134
Condobolin02 154154 147145 161161 118118 159155 099093 135133 113104 103103 136132 152152 134134 154149 137137 093093 094088 171170 084082 092092 141141 137133 151139 147143 129128 133133 148140 148148 114104 134131
Condobolin02 168154 147143 161161 122118 161155 097091 133133 113113 103103 134130 158152 134131 154149 137137 093093 088086 171171 082078 098095 145143 135133 151139 147145 131125 142139 152150 148148 114101 134131
Condobolin02 154154 147143 161161 118118 155155 107095 133125 107104 103103 132132 152152 134128 154149 145137 093091 092086 165165 084084 095077 143141 133133 149149 145145 125125 000000 150148 148145 104101 134134
Condobolin02 168168 147147 167158 122122 159153 091091 133125 110104 105105 134132 158152 134134 154149 145137 093093 096096 170165 084084 095092 145141 133133 151151 000000 128104 000000 150140 148146 111104 134134
Condobolin02 168154 147143 158158 124118 155155 091091 133133 107107 114103 132132 152152 138134 148148 137137 091091 094082 171171 084082 089077 143143 133133 151151 145145 129125 141137 150150 148148 104101 140131
Condobolin02 168148 152147 158158 122118 159157 091091 133125 104101 119111 132130 152152 000000 154154 137137 093093 088088 171170 084082 101098 145145 135133 000000 147145 131125 139139 150150 150148 114101 131128
Condobolin02 156154 145143 164158 122118 155155 105093 133133 000000 109103 132132 158152 131130 154154 137137 093091 086082 171170 084082 095077 147145 133133 151151 147145 125125 141133 150150 150145 114101 000000
Condobolin02 168154 147145 158158 122122 157155 091091 133125 104101 103103 132132 152152 138131 149149 137137 113093 088088 170170 084084 095077 145145 133133 151151 145141 125104 141141 150150 150145 114111 134134
Condobolin02 168154 147147 158158 122118 159159 099093 133133 107101 119119 134130 152152 000000 154149 137137 093093 090088 171170 084084 089077 000000 133133 151149 141137 119112 000000 150150 148148 000000 000000
Condobolin03 168168 143143 158158 124124 000000 091091 125125 000000 119102 132132 152152 134130 154148 137137 093093 096088 171171 086084 095095 145145 133133 151139 145145 131131 137137 150148 148148 114114 134131
Condobolin03 168153 147143 167167 124118 157153 093091 133133 000000 119114 134134 158152 138134 154148 137137 109109 090088 171171 084084 095095 145141 135133 151139 141139 131125 141137 150140 148148 114101 134134
Condobolin03 161153 000000 158158 118118 000000 093091 133133 101101 114109 132130 152152 136134 154149 145137 097091 088088 171165 080080 095095 145141 133133 151151 145145 131125 142139 150150 148145 114101 134131
Condobolin03 153153 145145 161158 118118 000000 091091 133133 104101 114103 132132 152152 136130 154148 147137 091091 090088 171165 082080 092077 147141 135133 149139 147145 131125 139130 150150 148148 114101 134125
Condobolin03 168168 000000 164158 122118 000000 107091 133125 104104 119119 132132 158152 136136 154148 137137 097091 090088 171171 086084 095095 145141 137133 139139 145145 129125 142139 150148 148145 104101 134128
Condobolin03 154154 147145 167161 124118 157157 093091 133125 110098 000000 132132 152146 134134 154149 137137 093093 088088 171171 084082 077077 145145 137133 149139 145141 131125 139137 150150 000000 101101 134134
Condobolin03 154154 152143 161158 124122 161157 093091 133125 000000 111103 130130 152152 134132 154149 137137 109093 088082 171171 080080 104089 141141 135133 151151 147145 129125 139139 148136 148148 114111 125125
Condobolin03 168154 147143 164158 124118 159159 091091 133125 104101 125119 134130 158152 138134 154154 137137 093091 088088 165165 084084 095089 141141 135133 151151 147145 131125 143137 150150 148148 104101 131128
Condobolin03 155154 147145 161158 122122 157157 091091 133125 000000 105103 132130 152152 136134 154148 137137 091091 088088 171170 084080 095092 145145 133133 151149 147145 131125 137133 150150 148148 101101 134134
Condobolin03 168154 147145 158158 124118 157157 091091 133125 104101 107103 132132 152152 134131 149149 137137 105099 096088 171165 086082 095077 145145 133133 149149 147145 131125 137133 150140 000000 101101 134134
Condobolin03 161154 147147 167161 118118 161157 093091 133133 000000 119119 134130 158152 134131 154154 137137 095095 090088 170165 084084 095083 145141 135133 151151 145143 131125 141139 150138 148148 104101 134125
Condobolin03 168161 000000 158158 122118 161157 095091 133133 101101 119107 132132 152152 134131 154149 137137 091091 090088 171171 084084 107092 145141 135133 151151 145139 129125 142137 150150 000000 104101 000000
Condobolin03 168153 147143 164158 122122 000000 093093 133125 110110 105099 132132 152152 136134 149149 137137 093093 088088 171170 084084 095092 145143 133133 151149 145143 127125 142137 146134 148148 111104 134134
Condobolin03 168168 145143 167158 122118 157157 097095 133125 107107 103099 132128 152152 138134 154154 137137 093093 088088 171171 080078 095075 145143 133133 151151 147121 129125 141139 150150 148148 101101 134134
Condobolin03 154154 147145 158158 122118 163161 105095 133125 113113 114114 136132 158152 134130 154148 145137 109109 088088 171170 084084 095092 145145 133133 151149 145145 125125 139137 150148 148148 114114 134134
Coolamon03 168154 147143 167167 122118 157155 095093 133133 110104 111103 132130 158152 132132 154149 143137 093093 102088 000000 082082 000000 141141 135135 151139 145137 127105 000000 150140 148148 101101 140134
Coolamon03 154151 152147 167161 122122 161157 101091 133133 110101 119103 132132 146146 132130 154148 137137 093091 090090 000000 084084 098095 145143 133133 151151 143143 129125 000000 150140 150148 104101 131125
Coolamon03 161154 145143 000000 124124 157155 097091 125125 107101 109103 132132 152146 132132 149149 137137 093091 092082 000000 082082 095095 145145 135133 151151 143141 125107 000000 150148 148148 114101 125125
Coolamon03 154154 145145 158158 124118 157155 107091 133133 113110 114103 132132 158158 132129 148148 147137 093093 096088 000000 084082 095086 147145 137135 151139 145143 127124 000000 150148 148148 114101 131125
Coolamon03 154154 147143 167158 118118 161159 093093 133125 113101 107103 132132 158158 136132 154154 143137 091091 090088 000000 084084 104095 145145 133133 151151 145143 131125 000000 150150 148148 104104 131125
Coolamon03 161154 145145 167158 122118 161155 091091 133133 107101 103103 132130 158152 134126 154148 155137 093091 092090 000000 084082 095095 145145 135133 151151 146145 128125 000000 152150 148148 101101 134131
Coolamon03 156154 145143 167164 000000 161153 000000 133133 110101 111103 132132 158152 131131 154148 137137 093093 090090 171165 082082 095095 145145 137133 151151 145143 125112 137133 150148 148148 114104 000000
Coolamon03 154154 152143 158158 118118 161161 091091 133133 110101 119103 132132 158158 131131 154149 145137 093093 088088 171171 084084 095092 145141 135135 151151 143139 125125 130130 150150 148148 000000 131125
Coolamon03 154154 147141 158158 122122 161155 091091 133125 101101 000000 132132 158158 134134 154154 000000 091091 090090 170165 082082 092092 145143 133133 151151 145145 125119 133131 150150 148148 114104 134134
Coolamon03 154154 147141 158152 122118 157157 095093 133125 116104 000000 132132 158158 134134 154149 137137 093087 090090 171170 084082 092092 141141 139135 139139 143143 131131 000000 150150 148148 114101 134134
Coolamon03 154154 000000 158152 122118 157155 095093 133125 116116 000000 132130 158158 134134 154149 137137 093093 090090 171170 084084 092092 143141 139133 151139 143141 129129 138138 150140 148148 114114 134134
Coota02 154153 147143 158158 122118 159155 117097 133125 107104 114114 132132 152152 136134 154149 143137 111089 092082 170165 084084 095092 145145 135133 151151 147145 129125 142142 150150 148148 101101 131131
Coota02 154154 145143 167158 124124 161157 137093 133133 107104 107103 132124 158152 134134 154148 137137 111097 092088 171170 086082 105095 145141 135133 151151 143135 131131 140139 148148 148148 101101 134125
Coota02 168154 147143 167161 122118 161161 107093 133125 107104 113107 134132 152152 136130 154154 143143 093093 092092 170170 082082 098095 145145 133133 151151 147135 125125 142137 150148 148144 114101 131125
Coota02 168154 143143 167167 124124 161157 109097 133133 104104 119111 134132 152152 136136 154148 137137 091091 096088 171171 084084 095095 145141 133133 151139 145143 125125 142139 148140 148145 101101 141131
Coota02 154154 145143 158158 118118 163157 109107 133125 000000 119111 132132 158152 138136 154148 143137 093089 092088 171171 082082 095095 145145 137133 151149 147135 131125 139137 150148 150148 104101 131131
Coota02 154154 145143 158158 126124 157157 091091 133133 114107 119111 136132 152152 136134 154148 143137 107091 088082 171170 082082 095086 145141 133133 151151 145135 129125 142142 150144 150148 114101 131131
Coota02 153153 147141 164158 124122 161155 107097 133125 104104 119119 000000 158152 136134 154154 137137 105091 088086 171170 082082 095095 145126 137133 151151 143137 125125 137130 150140 148148 114101 131131
Coota02 161154 145145 158158 124124 161157 109099 133133 104104 113109 132132 158152 138136 154154 149137 099091 088082 171170 084082 095092 145145 135135 151139 145143 131129 137137 150148 148144 111101 134134
Coota02 154154 143143 167158 122118 157157 099091 133125 104101 119119 134132 158152 134130 154148 137137 093091 088088 170165 082082 095095 145145 135133 151139 147147 125125 142142 150150 150144 114101 131131
Coota02 154154 145143 161158 122118 161161 093091 133125 110101 107103 132132 158152 136136 154154 143143 091091 090088 171170 084084 095095 145145 133133 151149 145141 144131 000000 150150 148148 104104 000000
Coota02 154154 145143 167161 124118 161157 093091 133125 107104 119105 132132 152152 138134 154149 137137 093093 088078 171170 084082 098095 145141 135133 151149 141135 000000 144142 150140 148148 101101 134134
Coota02 154154 145143 164158 122118 157157 095091 133125 107104 119103 132132 152152 136131 149149 137137 093091 092092 171171 082082 095095 145141 133133 151151 145143 131127 140139 150148 148148 101101 134134
Coota02 161155 152147 167158 122118 161157 093091 133133 104101 119119 132124 152152 136134 148148 137137 099091 090082 171171 084084 095095 145141 133133 151139 145141 125112 142137 150148 150148 114104 131131
Coota02 168154 145143 161158 122118 161157 093091 133125 104101 103103 132124 152152 136136 154154 143137 093091 088088 171165 084082 095095 145145 135133 151149 145141 131125 137133 150150 148148 104101 125125
Coota02 154154 147145 161158 124124 161157 091091 135125 104101 119119 134132 152152 138130 148148 141137 099089 096088 171171 084084 095092 145145 133133 151151 145141 125112 142139 150150 148145 104101 137134
Coota02 168153 147143 167161 124118 161161 093091 133133 107104 119119 132130 152146 134134 154148 145145 093093 078078 170165 084084 098095 145141 135133 151151 135135 134105 142139 150148 148148 104101 140125
Coota02 154153 147145 161158 124118 157157 091091 133125 000000 113103 132132 158152 136134 154154 145137 111103 088086 171171 084084 095095 145145 133133 151151 139135 129129 141133 150148 148148 101101 131131
Coota02 154154 145143 158158 118118 157157 109091 133125 107104 103103 132132 152152 136136 154148 137137 093091 092088 165165 084084 095095 145145 135133 151149 147135 131129 144133 150150 150148 111101 134131
Coota02 154154 145143 158158 122122 163161 101091 135125 101101 111107 132130 152152 138136 149148 137137 091091 086078 171171 082082 095089 145145 133133 151139 145145 131123 142137 148140 148148 114101 128128
Coota02 154153 147145 167167 000000 159157 127107 133125 104101 107105 132132 152152 136132 154149 143137 093093 000000 170161 084084 095095 145145 133133 151151 147143 131125 142139 148148 148148 104101 131131
Coota02 168161 154145 158158 122122 161157 091091 135133 104104 000000 132132 000000 136134 000000 149137 091091 096088 000000 084078 095095 145145 133131 151151 145143 134129 142142 150150 150148 101101 000000
Coota02 154154 145143 161158 118118 155155 099093 133133 104104 103099 136132 158152 000000 154148 143137 095095 088082 171171 086084 095095 145145 133133 151151 145135 129125 139132 150148 148148 114101 125125
Coota02 168161 143143 158158 000000 157157 109091 133133 113104 099099 134132 152152 136126 154149 149137 000000 000000 171165 084084 095095 145145 133133 151139 147135 129105 137133 150140 144144 111101 125125
Coota02 152152 145143 158158 122122 161157 105093 135125 107104 119103 136132 158158 136128 154151 137137 093093 092082 000000 084082 095095 145143 133133 151151 145145 144131 140136 150150 148148 000000 000000
Coota02 168154 145143 158158 122118 161157 093093 133125 107104 000000 132132 158158 136136 154149 145143 093089 090078 171165 084084 098092 141141 133133 149139 145143 134121 139133 150150 150148 101101 134134
Coota02 168154 145143 000000 124122 161157 109093 133133 113101 119119 132132 152152 136132 154149 137137 093091 088086 170170 084082 104095 145145 135133 151151 143143 125125 137130 150148 148148 111101 125125
Coota02 000000 150145 167158 122118 161157 000000 133133 107104 000000 000000 152152 134132 000000 143137 000000 000000 170165 000000 000000 000000 000000 151151 145145 127125 142133 150150 148148 101101 134125
Coota02 154154 147147 164164 124118 155155 107107 125125 101101 119107 132132 158152 134128 154154 143137 000000 000000 170165 084082 095095 145143 133133 151151 147137 125124 137137 150150 148148 104101 125125
Coota02 154153 152143 164158 122118 161157 097095 135125 107104 103103 132132 152152 136134 154149 149137 105095 088078 170170 084084 095092 145141 133133 139139 139135 125125 141133 148140 150148 000000 000000
Coota02 154153 145143 167158 124124 157157 107107 133133 104104 119111 132132 158152 136132 154154 145137 000000 086082 171165 084084 098095 145145 133133 153151 147145 125125 139133 150148 148148 101101 131131
Coota02 168154 145143 167158 124122 157157 105105 125125 104101 000000 134132 158158 134129 154149 137137 091091 090090 170170 084082 095095 145143 135133 151151 145135 125125 137133 150140 148145 104101 131131
Coota02 168168 145143 167158 124122 161157 093093 133125 101101 111103 132132 152146 137134 154148 145137 103093 088082 171171 084082 098095 145141 133133 151151 145139 000000 141133 150140 150148 114104 131131
Coota02 168154 147143 167158 000000 161161 109097 133125 107107 119119 136136 158158 136131 154148 145137 000000 000000 170165 082082 098086 145145 133133 151149 145145 144125 142137 150148 148148 114104 125125
Coota02 154154 147145 158158 124118 161157 109097 133125 000000 119119 132132 152152 132128 148148 149143 095095 088086 171165 084082 095095 145141 135133 151151 141137 131125 142137 150150 148146 101101 000000
Coota02 168154 147147 167158 124124 161161 099099 133133 110104 000000 134132 158152 134128 154148 141137 099089 088080 170170 084084 095095 145143 135133 151151 143143 129125 139139 150150 150144 111101 131131
Coota02 154154 145143 161158 118118 161157 095091 133125 104104 103103 132132 158158 136132 154149 137137 103103 088088 170161 084084 095095 145141 135135 151149 147145 000000 138138 150150 148144 114101 125125
Coota02 168154 154143 164158 000000 161159 097091 133125 113101 119103 132128 152152 000000 154148 137137 000000 000000 000000 084084 098095 141141 135131 151139 141137 000000 137133 150144 148148 104101 134128
Coota02 155154 147145 158158 000000 161157 101093 135125 116113 119103 132132 158152 000000 148148 137137 093089 094082 171165 084084 095092 145143 133133 151151 147143 125125 137130 000000 148148 000000 000000
Coota02 154153 147147 167158 122118 163161 000000 135125 107107 103103 132132 152152 136136 154149 161143 000000 000000 170170 084082 122092 143141 133133 151149 145145 000000 142134 150148 148148 111104 125125
Coota02 155155 147143 167158 122118 161157 000000 135133 101101 119119 132130 152152 136130 154148 143143 099097 000000 170170 084082 095095 145143 000000 151139 141135 131125 142133 154150 148148 111104 125125
Coota02 168168 145143 167167 122122 157157 000000 133125 116110 119099 132132 158152 136132 148148 143137 000000 000000 171165 084082 095095 145141 135133 151139 145145 131131 142140 150148 148148 101101 134125
Coota02 168153 147143 167164 124118 161157 091091 133125 104104 126103 132130 152152 134128 154154 147143 105105 000000 170161 084084 095095 145143 135133 151139 149147 129105 137137 150148 148148 000000 134131
Coota02 000000 147145 158158 124124 161157 099091 133125 110104 119105 132132 152152 132132 154149 149147 099091 088088 171161 084082 095089 145141 135133 151139 143139 131131 142139 156150 150148 101101 134131
Corowa02 154154 145145 167158 000000 161157 000000 133133 110104 119103 134132 158152 136128 149148 143137 103103 092088 170170 086084 095095 145145 133133 151151 145143 129125 133133 000000 148144 114101 000000
Corowa02 153153 152145 158158 118118 000000 109095 133125 107107 119105 134132 158158 138138 154149 143137 000000 092088 170165 084084 098095 145145 133133 000000 145145 129124 142142 150148 148144 114114 134134
Corowa02 154153 143143 158158 122122 157157 109091 125125 104101 105103 132132 158152 136134 148148 137137 093093 000000 000000 082082 095092 145141 135133 151151 145143 125125 141133 150144 148148 104101 131131
Corowa02 168154 147143 158158 124118 157157 091091 133125 104104 114109 132132 152152 134130 148148 137137 000000 000000 171171 082082 095092 141122 133125 151151 143143 127125 137130 150150 144144 114101 134125
Corowa02 161154 150141 167158 124118 000000 107093 133133 104104 103103 132132 158152 138136 154148 149137 000000 088088 171171 084084 098092 145145 135133 151151 145145 125125 142130 150148 148148 000000 134131
Corowa02 154154 147145 158158 122122 161161 101091 133133 113104 109103 134134 158152 134134 154149 145137 095095 096094 171171 000000 098092 145145 135133 151151 145143 128125 137137 150148 144144 104101 125125
Corowa02 155155 150143 158158 124124 000000 095091 133133 110104 119109 132132 158158 138136 154154 143137 097091 088088 170165 082082 095092 145145 133133 151149 145145 125121 142130 150144 148148 114101 131125
Corowa02 161153 145143 158158 118118 000000 000000 133125 104101 111103 134132 158152 134134 154151 143143 101093 096092 170170 086084 098095 145145 133133 151139 145143 129122 142142 150148 000000 114101 131125
Corowa02 000000 145145 158158 118118 000000 101091 133125 110104 119109 132132 152152 138134 148148 143137 093091 000000 170170 082082 104098 145141 133133 151151 145143 125123 142142 150150 148148 114101 134131
Corowa02 154154 147145 158158 118118 161157 109101 133125 110107 119103 000000 158146 138134 151149 147147 093093 092090 171171 084084 095092 141141 133133 151151 145133 129125 141130 150150 148148 114111 134131
Corowa02 154153 147145 158158 124116 161161 091091 133133 104104 107103 132132 158152 138136 154154 147143 095093 000000 171171 082082 095092 145141 135133 151151 143133 125121 141140 000000 000000 104101 000000
Corowa02 168154 147143 167167 124122 161161 107091 133125 113110 109103 132132 158152 136134 149149 143127 091091 000000 171171 084084 098095 145143 133133 151151 143133 129128 142137 000000 000000 114114 000000
Corowa02 168168 145145 167158 118118 157157 091091 133125 110104 103103 134132 158152 136136 154154 143137 083083 000000 170165 084082 098095 145145 133133 151151 147145 129125 142137 000000 000000 114101 000000
Corowa02 168153 145143 164158 124118 157155 107091 125125 104101 109103 132132 158152 136136 149149 137127 000000 000000 171171 084082 095095 141141 135133 151151 147145 129125 142130 000000 000000 104101 000000
Corowa02 160153 147145 158158 124118 157157 091091 133125 101101 103103 132132 152152 138130 154154 147137 093093 000000 170170 082082 098095 141141 133133 151149 137137 128122 130130 000000 000000 114111 000000
Corowa02 168168 150145 167158 118118 157157 107091 133133 110101 105105 132132 152152 138131 154148 147137 099099 000000 170170 084082 095095 141141 135133 151151 147145 125125 142142 000000 000000 114104 000000
Corowa02 168153 145143 158158 124122 161157 107091 133133 110104 103103 132132 152152 134128 154149 149137 099099 000000 171170 084084 098095 145141 133133 149139 145143 131125 139139 000000 000000 114101 000000
Corowa02 168153 152145 158158 122118 161157 109101 125125 104104 109103 132132 152152 136134 154149 149137 083083 000000 171171 084084 098095 145145 133133 151139 145143 131124 137137 000000 000000 114101 000000
Corowa02 153153 145143 167158 124118 157157 109091 133125 110107 103103 134132 158152 138134 154149 137137 091089 000000 171171 084084 095095 143141 133133 151149 147145 125121 142137 000000 000000 114101 000000
Corowa02 153153 152145 158158 124118 161157 109109 135125 104101 107103 132132 158152 138134 149148 149127 093093 000000 170170 084082 098095 145143 133133 151151 145143 127125 137130 000000 000000 111104 000000
Corowa02 154153 147145 158158 124116 157157 099091 133133 110104 109109 132132 152152 138138 154154 149137 099099 000000 170170 084078 095095 141141 133133 000000 147137 125122 130130 000000 000000 104101 000000
Corowa02 168160 150147 000000 122118 157157 101091 125125 107107 107107 132128 158152 134134 154149 147147 099083 000000 170170 086084 092092 145143 133133 000000 145145 125122 140137 000000 000000 114101 000000
Cowra 161155 147147 158158 122118 161157 091091 125125 107101 103103 134132 152152 134128 154149 147137 091091 088088 171171 082082 095092 145143 133133 151151 143141 125125 000000 152140 148148 104101 125125
Cowra 154152 000000 167161 122118 157155 095093 133133 107101 103103 132132 152152 134130 154149 145139 095091 092088 171171 082082 095095 145145 133133 151139 145145 131125 142139 150148 148148 114104 134131
Cowra 168155 152147 164164 122122 157155 095093 125125 104104 103103 132132 152152 134130 154154 137137 093091 082082 171171 082082 095095 145141 133133 151151 147137 125125 142139 150150 148148 111101 134125
Cowra 161154 147145 158158 124118 163157 091091 133125 104104 103103 132132 152152 134131 149148 147137 105091 088086 174171 000000 095095 145145 133133 151151 145145 127125 144133 150150 150148 111101 134134
Cowra 000000 143141 158158 122122 157157 000000 133133 104104 119119 132132 000000 131126 149148 137137 105091 096088 171171 084084 095095 145141 133133 151151 145143 131125 139137 150140 148145 101101 134134
Cowra 154153 152147 158158 124122 157157 099093 133133 113107 107103 132128 152152 136132 154149 145137 093091 094088 171161 086082 095092 145143 133133 151151 145135 131125 142137 150148 148148 111101 134134
Cowra 154154 147145 167164 122122 161161 101093 133133 000000 109103 132132 152152 134131 149148 137137 091091 094088 171171 084084 095095 145145 133133 151151 149135 143125 137130 150148 148148 104101 140140
Cowra 154154 145141 167158 122118 165161 133107 133125 000000 103103 134130 152152 134134 154148 145143 091091 088088 171171 082082 000000 145141 133133 151131 145143 128125 141137 150150 148148 104101 134131
Cowra 154153 145145 164161 122122 161159 109107 133125 104101 103103 132132 152152 134131 148148 137137 091091 088088 171171 086084 092092 143141 133133 151151 145135 144129 000000 150150 148148 104104 140140
Cowra 154153 000000 158158 124124 159157 099093 133125 000000 000000 132132 158152 131131 149148 143137 093091 092086 171171 084084 098092 145143 133133 151151 145141 125125 139139 152150 148148 111104 134131
Cowra 168153 147143 158158 124118 157155 091091 125125 000000 105103 136132 158152 132132 154148 137127 093093 090088 171171 082082 095095 145143 133133 151151 145145 131125 144133 150140 150148 111101 134134
Cowra 154154 145145 158158 122118 161157 097091 133125 113104 000000 132132 152152 134134 149149 000000 093091 000000 171171 082082 095095 145141 000000 151151 145141 125113 142133 148148 148148 114111 134134
Cowra 154154 145145 164158 124122 157157 109091 125125 104104 105099 132132 152152 000000 149148 137137 109089 092082 170165 084080 095092 145135 133133 151149 145145 125125 142136 150136 150150 111101 128128
Cowra 154153 145143 158158 124124 161157 109091 133125 113104 103103 132132 000000 138130 154148 143137 107105 090086 171171 084082 095095 145141 133133 151149 145135 131125 142137 150140 150150 104101 131131
Cowra 161155 147145 158158 124122 161161 095093 133125 107101 119119 132132 152152 140131 154154 137137 099091 092088 171171 082082 095092 145143 133133 151149 145135 131125 144139 150150 148148 114101 137137
Cowra 168154 147145 167164 122122 157157 109091 133125 101101 119119 132132 152152 131131 154149 145137 099089 088086 171171 084084 095095 145145 135133 151139 145145 127125 000000 150140 150148 104101 134131
Cowra 168153 145143 164158 122122 161157 109091 125125 107107 119119 132132 152152 134134 154154 143137 099083 096092 171171 084084 098095 145145 133133 151151 145145 144129 000000 150140 148148 101101 134134
Cowra 154154 145143 158158 122118 161161 097091 133127 113113 000000 132132 152152 133131 148148 137137 091091 088088 171171 084082 115098 145145 133133 151149 143141 000000 142138 150146 148148 114101 134125
Cowra 154153 152143 167161 124122 157157 109091 133125 113101 107103 132130 152152 136134 154154 147137 103093 088088 171171 084084 095095 143143 135133 151151 145145 143125 144137 150148 148148 114101 125125
Cowra 154154 143143 167158 124124 161157 109091 133125 116113 103103 132132 152152 136134 154149 137137 099089 090088 171171 082082 095095 145145 133133 151151 147145 131125 133130 150150 148148 114114 134134
DarlingtonPt03 168154 145145 158158 122122 157157 095091 000000 104101 000000 136130 158152 000000 154154 137137 105093 088082 000000 084082 095092 145141 133133 151139 000000 000000 000000 150150 148148 114104 134134
DarlingtonPt03 154154 147145 158158 122122 157155 107095 133125 104101 109103 136134 158152 134132 154154 137137 093091 088082 000000 084082 098092 145141 133133 149149 143141 127125 000000 150140 148144 101101 134134
DarlingtonPt03 154154 147141 161161 122122 157155 091091 133133 113104 103103 136136 158152 136136 154154 137137 105091 096088 000000 084082 095095 145141 133133 151151 145145 127125 000000 150140 148148 104101 134134
DarlingtonPt03 154154 147145 161158 122122 157155 095091 133133 104104 109109 134134 158152 132132 154148 137137 105105 088088 000000 084082 092092 141141 133133 151149 141141 127125 000000 150150 148144 101101 134134
DarlingtonPt03 154152 147143 158158 122118 157155 107091 133125 104104 103103 130130 158158 134132 154154 145137 105093 088088 000000 084084 095095 141141 133133 149139 145145 145125 000000 150150 148148 114114 134134
DarlingtonPt04 168156 147143 158158 122118 161157 097091 133133 116107 000000 132132 152152 136134 154149 000000 000000 090076 000000 084082 000000 145145 000000 000000 135135 129125 141139 150150 148148 111104 134134
DarlingtonPt04 154154 147141 158158 122122 157157 107095 133133 104101 109103 134132 158152 138136 000000 137137 101091 088082 170170 084084 098095 141141 000000 151151 145143 127125 142137 000000 148144 104101 000000
DarlingtonPt04 154154 145141 161158 122122 157157 091091 133125 104101 103103 136136 152152 138138 154154 145137 105093 088082 171170 084084 095095 141141 000000 149149 000000 129125 138137 000000 148148 104104 125125
Deniliquin02 000000 143143 167158 000000 000000 091091 133133 107107 105105 134132 000000 134134 000000 000000 093093 000000 170170 084082 095095 145145 135135 000000 000000 131125 139133 000000 000000 000000 000000
Deniliquin02 168155 143143 158158 124118 157157 091091 133125 110101 111105 132128 152152 134134 154154 137137 093091 088088 000000 084084 092089 000000 135133 151151 145143 000000 000000 000000 000000 000000 000000
Deniliquin02 161155 145143 167158 124122 161157 091091 133133 110107 111103 134132 158152 134130 154148 137137 091091 092088 000000 084082 095095 145141 135133 151149 145145 000000 000000 000000 000000 000000 000000
Deniliquin02 154154 143143 158158 126122 163157 099099 125125 110101 105105 134132 152152 134130 154148 137137 093093 090088 000000 084084 000000 000000 135133 151149 000000 000000 000000 000000 000000 000000 000000
Deniliquin02 168154 143143 158158 000000 157157 091091 133125 107101 000000 134132 152146 134130 154148 137137 093093 000000 000000 084084 000000 000000 000000 151149 000000 000000 000000 000000 000000 000000 000000
Deniliquin02 154154 000000 167164 122122 161157 097097 133125 110107 111105 134132 152152 134134 154154 137137 093091 092088 000000 084082 095089 000000 133133 151149 145143 000000 000000 000000 000000 000000 000000
Deniliquin02 154153 143143 167158 124122 163157 093093 133133 107101 105105 134134 152146 134130 154148 137137 093093 000000 170170 084082 095095 141141 135133 151139 145145 127125 142133 000000 000000 104101 000000
Deniliquin02 168154 152143 167158 124118 161157 091091 133133 107101 105105 134132 146146 134130 154148 137137 093091 000000 170165 084082 095089 145141 133133 151149 145143 125107 133133 000000 000000 111101 000000
Deniliquin02 168153 145143 167158 126118 157157 091091 133125 110107 105103 132132 152152 134130 154148 137137 091091 000000 170165 084082 095092 145141 135133 151151 145143 117107 139133 000000 000000 111111 000000
Deniliquin02 154153 143143 167167 122122 157157 093091 133133 110107 111105 132132 152152 134130 154154 137137 093093 000000 170170 084082 089089 145145 135133 151151 145143 130126 139133 000000 000000 114111 000000
Deniliquin02 168153 143143 167167 126118 157157 091091 133133 110107 111105 134128 152152 134130 154154 137137 093093 000000 171170 084084 095092 145145 135135 151149 145143 117107 142139 000000 000000 101101 000000
Deniliquin02 154154 143143 158158 124122 157157 099091 133133 107101 115105 132132 152146 134128 154148 137137 093093 000000 170170 088088 095092 145141 135133 151151 143139 131125 137133 000000 000000 104101 000000
Deniliquin02 000000 000000 158158 118118 000000 099091 000000 107101 000000 000000 000000 000000 000000 000000 000000 000000 000000 000000 000000 000000 000000 000000 000000 107107 000000 000000 000000 000000 000000
Deniliquin02 154153 143143 167158 122122 157157 091091 133125 110107 111105 134134 158146 130128 154154 137137 093091 000000 170165 084084 092092 141141 135133 151151 145143 130127 139139 000000 000000 114111 000000
Deniliquin02 153153 143143 167158 122122 163157 091091 133133 107101 105105 132132 152152 134130 154154 137137 093093 000000 170170 000000 095095 145141 133133 151151 145143 127127 133133 000000 000000 111101 000000
Deniliquin02 152152 143143 161158 124118 161161 093091 133133 101101 105105 134134 152146 134130 154154 137137 093093 000000 170170 084082 095092 141141 135133 149139 145139 125124 142133 000000 000000 114104 000000
Deniliquin02 155154 152143 161161 122118 161157 093093 125125 101101 119119 132132 152152 134134 149149 137137 000000 000000 170170 082082 000000 141141 135133 151151 000000 131131 139137 000000 148148 114111 132126
Deniliquin02 000000 143143 158158 124118 161157 091091 133125 110107 105105 134132 152152 134134 154148 137137 000000 000000 170170 082082 000000 145141 135133 000000 000000 125107 000000 000000 148144 111101 128126
Deniliquin02 154154 145143 158158 126118 157157 099099 133125 107101 119105 134134 152152 134134 154149 137137 000000 000000 170170 082082 000000 145141 135133 151151 000000 131117 139133 000000 144144 114101 126126
Deniliquin02 155154 143143 158158 124124 157157 099091 133125 107107 119111 134132 152152 134134 154154 137137 000000 000000 170170 084084 000000 145141 135133 151151 000000 125125 000000 000000 144144 101101 126126
Deniliquin02 155154 145143 158158 122122 163157 097091 133125 107101 105105 132132 152152 134134 154154 137137 000000 000000 170170 084082 000000 141141 135133 151151 000000 127125 139133 000000 148148 114111 126126
Deniliquin02 161155 143143 158158 122122 157157 099091 133125 107101 119105 134132 152146 134134 154149 143137 000000 000000 170170 084082 000000 145141 135133 151151 000000 145131 000000 000000 148148 111101 126126
Deniliquin02 168155 143143 158158 122118 161157 091091 133125 107101 105105 132132 152152 134134 154154 137137 000000 000000 170170 084082 000000 141141 133133 151151 000000 131107 142133 000000 148148 111111 138126
Deniliquin02 168153 143143 158158 124118 163157 099099 000000 107101 105105 134132 146146 134134 154149 137137 000000 000000 170165 084082 000000 141141 133133 151151 000000 125107 000000 000000 148148 104101 126126
Deniliquin02 168161 145143 158158 122118 157157 091091 133125 110101 119103 134134 152152 134134 154154 137137 000000 000000 170170 084084 000000 141141 135133 151151 000000 145107 139133 000000 150150 111104 126126
Deniliquin02 155153 145143 158158 122118 157157 097091 133125 110101 105105 134132 158152 134134 154154 137137 000000 000000 170170 082082 000000 145145 133133 151151 000000 131124 000000 000000 150148 114101 126126
Deniliquin02 161154 145143 161158 122118 161161 099093 125125 107101 119117 134132 158152 134134 154154 137137 000000 000000 171171 082082 000000 141141 135135 151151 000000 145131 137133 000000 148144 114101 132126
Deniliquin02 168154 143143 158158 122118 163157 099091 133125 107101 119105 132132 152152 134134 154154 143137 000000 000000 170170 084084 000000 145141 133133 151151 000000 127107 000000 000000 148148 000000 126126
Deniliquin02 168154 152145 167161 118118 161157 093093 133125 107101 119105 132132 152152 134134 154154 137137 000000 000000 171171 084082 000000 145141 135133 151151 000000 131107 000000 000000 148148 114111 132126
Deniliquin02 155153 147145 167167 124124 157157 091091 133133 110107 111105 134134 152152 134134 154154 137137 000000 000000 170170 084082 000000 145141 135135 151151 000000 125125 000000 000000 150150 101101 126126
Deniliquin02 155155 145143 158158 122122 161157 091091 133125 110101 105105 134134 152146 134134 154154 137137 000000 000000 170170 084084 000000 141141 135133 151149 000000 131125 142139 000000 144144 104101 126126
Deniliquin02 155154 143143 158158 124124 157157 097091 133125 107101 105105 134132 146146 128128 154148 143137 000000 000000 170170 084084 000000 141141 135133 151149 000000 125125 142139 000000 148148 114101 126126
Deniliquin02 161155 152143 161158 122122 161157 093093 133133 107107 105105 134134 152146 134134 148148 137137 000000 000000 170170 084082 000000 145145 133133 151151 000000 145131 142133 000000 144144 111111 126126
Deniliquin02 168154 143143 158158 122118 161157 099091 133125 107107 111105 134132 152146 134134 154148 137137 000000 000000 170170 082082 000000 145145 133133 151151 000000 127107 139133 000000 148148 111111 136126
Deniliquin02 155154 143143 158158 124122 157157 091091 133125 110107 119105 134134 158152 134134 154148 137137 000000 000000 170170 082082 000000 145145 133133 151151 000000 131127 142133 000000 148148 111101 126126
Deniliquin02 168154 143143 167158 122118 157157 091091 133133 107104 105105 134134 158152 130130 154154 137137 000000 000000 170170 084084 000000 145145 133133 151151 000000 127107 142139 000000 148144 111101 126126
Deniliquin02 154154 143143 167158 124122 157157 099099 133125 107101 105105 134132 152146 134134 154154 143137 000000 000000 170170 084082 000000 145141 135133 151151 000000 127125 132132 000000 150148 104101 126126
Deniliquin02 154154 143143 164158 124122 161157 099091 133133 107101 105105 134132 158146 134134 154154 137137 000000 000000 170170 084084 000000 145145 135133 151151 000000 127125 133133 000000 148148 111104 126126
Deniliquin02 168155 143143 158158 118118 157157 093091 133133 107101 105105 134128 152146 134134 154149 137137 000000 000000 170170 084084 000000 145141 133133 151149 000000 125107 142133 000000 148144 111111 126126
Deniliquin02 155153 143143 167158 124122 161157 091091 133133 107107 000000 134134 152146 134134 154154 137137 000000 000000 170170 084084 000000 145141 135133 151149 000000 131125 133133 000000 144144 111104 136126
Deniliquin03 168155 000000 000000 000000 161161 107093 000000 104101 105103 000000 152152 000000 000000 137137 000000 090088 170170 084084 095095 000000 000000 151151 000000 131125 000000 152150 000000 000000 000000
Deniliquin03 155155 143143 158158 000000 157157 099099 125125 107107 105103 134132 152146 000000 154154 137137 093093 092088 170170 084084 095089 145141 135133 151151 145143 131125 133133 150148 148144 111101 000000
Deniliquin03 168155 000000 158158 000000 163157 099091 133125 110101 119105 132132 146146 000000 148148 137137 000000 088088 170170 082082 101095 145145 135135 151151 145143 131104 142133 150150 148148 101101 000000
Deniliquin03 153153 143143 167158 000000 000000 000000 000000 107107 105105 134132 152146 000000 154154 000000 000000 092092 170170 082082 000000 145145 135133 151151 145145 125125 139133 000000 148148 114111 000000
Deniliquin03 161155 143143 158158 000000 163161 091091 133133 110107 105105 134132 158152 000000 154148 143137 093091 092092 170163 084082 095089 145145 135133 151151 143143 145131 142139 150150 148148 111101 000000
Deniliquin03 154153 143143 167158 000000 161157 091091 133133 107107 105103 134132 152152 000000 154154 137137 093093 092088 171170 084082 095095 145141 135133 151149 143139 127104 133133 150148 144144 111101 000000
Deniliquin03 154154 143143 161158 000000 163157 093091 133133 110101 111105 134134 146146 000000 154154 137137 093093 088088 171170 084084 095092 145141 135135 151151 145143 127117 142142 150150 150150 111101 000000
Deniliquin03 168153 143143 167164 000000 157157 099099 133133 107101 103103 134134 158152 000000 154154 137137 093091 092088 171170 082082 095095 145145 135135 151151 145139 125104 137133 150150 144144 101101 000000
Deniliquin03 154154 145145 164158 000000 157155 093093 133133 104101 109103 132132 152152 134134 154149 137137 000000 092088 165165 000000 098092 145145 133133 151151 000000 117098 138130 140140 148148 114114 131131
Deniliquin03 154154 145143 164158 122122 157157 107103 133133 116104 105105 132132 158152 134134 154154 143137 000000 092088 165165 084084 095092 000000 135133 151151 145145 125117 139133 156140 148148 114114 134134
Deniliquin03 155154 143143 161158 126126 157157 093091 133125 107101 105105 134132 152152 130130 154154 137137 093091 092090 170165 082082 095092 141141 135133 151151 145143 129125 143133 150148 148148 111104 125125
Deniliquin03 155155 143143 161158 122122 157157 097091 133125 110107 115105 132132 152152 134134 149148 137137 093091 092092 170170 084082 095095 145141 135135 151149 145143 000000 000000 150150 148148 101101 125125
Deniliquin03 161154 143143 167158 124124 000000 091091 133133 110101 105105 134132 152152 134134 149148 143137 093091 088088 171170 084082 095089 145141 135133 151151 145143 129125 137133 150148 148148 111101 137125
Deniliquin03 168155 143143 164158 124118 163157 099091 133133 101101 105103 132132 158152 134134 154149 137137 093091 090088 170163 086084 095089 145141 135133 151149 000000 129125 000000 150150 148148 114104 134125
Deniliquin03 169153 152143 167158 000000 157157 000000 133133 107107 105105 134134 152146 134134 149149 137137 095095 092092 170170 082082 095089 145145 000000 149149 145143 125125 133133 150148 148144 111111 000000
Deniliquin03 155154 143143 158158 000000 157157 091091 133125 107101 105105 134132 152146 134134 154154 137137 095095 090088 000000 084084 095089 145141 135133 151149 145139 127125 000000 150150 148148 101101 125125
Deniliquin03 154153 152143 158158 124122 161157 091091 133133 107107 111105 132132 152152 134130 154149 137137 095095 092092 000000 082082 095089 145145 133133 151151 145145 126124 143134 148148 000000 111101 000000
Deniliquin03 155154 143143 158158 122122 163157 097097 133133 107107 000000 134132 152152 134130 154149 000000 095095 092092 171170 082082 095095 141141 135133 151149 145145 130126 142133 148148 148148 101101 125125
Deniliquin03 155154 143143 167158 122122 163157 091091 133133 107107 000000 134132 152146 134128 154154 137137 095095 092092 170170 082082 095095 145141 135133 151151 145143 131127 000000 148138 148148 114101 125125
Deniliquin03 154153 143143 167161 124122 161157 093093 133133 107107 105105 134132 152146 134134 154154 137137 095093 000000 170170 084084 095089 000000 000000 151149 145145 127125 142133 150150 148144 000000 128125
Deniliquin03 000000 143143 167158 000000 161157 000000 133133 107107 105105 134134 152152 134130 154154 000000 000000 000000 000000 000000 000000 000000 000000 000000 000000 000000 000000 000000 148148 000000 000000
Deniliquin03 155154 143143 167167 000000 157157 093091 133133 000000 111111 132132 152152 134134 154154 137137 095095 000000 170170 082082 095095 145145 135135 151151 143139 131125 139139 150138 148148 114104 000000
Deniliquin03 154154 000000 167158 124122 163157 093091 133133 107101 105105 134132 152146 134134 154154 137137 093093 000000 170170 084082 089089 145141 135133 000000 145143 127125 137132 150148 148148 000000 125125
Deniliquin03 154154 143143 167158 124120 157157 091091 133133 107107 111105 134132 152152 134134 154154 137137 095095 000000 170170 082082 101095 141141 135133 151151 145145 000000 139133 150150 150148 104104 125125
Deniliquin03 156148 152143 167158 000000 161157 091091 133133 107107 105105 134134 152152 134134 154154 137137 093093 092088 170170 084084 101095 145141 133133 151151 145145 131125 139133 148148 144144 111111 000000
Deniliquin03 156154 152143 167158 122122 157157 091091 133133 110107 000000 134132 152152 134134 154149 137137 000000 092088 171170 084084 101092 145141 135133 151151 143143 127127 000000 150148 150148 104101 000000
Deniliquin03 154154 143143 161158 122122 157157 093093 133125 107101 105103 134134 146146 134134 154149 137137 093091 090088 170170 086086 095095 145141 135133 151151 145143 144125 000000 148138 148148 114111 000000
Deniliquin03 156154 143143 167158 122118 157157 091091 133133 107101 105105 132132 152146 134134 154154 137137 093093 092088 170170 086084 095092 141141 133133 151149 145143 127103 139133 148148 148148 111111 000000
Deniliquin03 168148 143143 158158 124120 157157 091091 133133 107101 105105 134128 152152 134130 154154 137137 093093 092088 171170 086084 101089 145141 133133 151151 143143 125116 139133 148148 148144 111101 128125
Deniliquin03 154154 145143 167158 124122 157157 091091 133133 107107 105105 132132 152152 134134 154154 137137 093091 000000 170170 086084 095095 145141 135133 151151 145145 131125 133133 150148 148148 104101 128125
Deniliquin03 154153 143143 161158 122122 163157 093093 133133 107101 105105 134134 152152 134130 149149 143137 093091 092090 170163 086084 101095 145141 135133 151151 145145 131127 000000 150150 148148 104101 125125
Deniliquin03 000000 152143 158158 122122 163161 097097 133125 110107 105105 134132 152152 134130 154154 137137 101101 092092 170170 086084 092092 145145 135133 151149 145143 127125 139134 150150 148148 104101 128125
Deniliquin03 000000 152143 161158 126122 157157 093091 133133 107107 105105 132132 146146 134130 154154 137137 093093 092092 170170 086084 095095 141141 133133 151151 143143 127125 142133 148148 148148 111101 125125
Deniliquin03 000000 143143 161158 126118 157157 093091 133133 110101 105105 132132 152146 134134 149149 137137 093093 090090 171163 086086 101089 145141 135133 151151 145143 116103 141132 150148 148148 000000 125125
Deniliquin03 000000 152143 158158 124124 161157 091091 133133 107107 105105 132132 152152 134130 154154 137137 093091 000000 170170 086084 095089 141141 135133 149149 145145 125103 132132 150148 148148 114101 125125
Deniliquin03 154154 152145 167158 122122 161157 093091 133125 107101 105105 134132 158146 134128 154154 137137 091091 092090 170170 086086 089089 141141 135133 151151 145139 125125 139133 150150 148144 114114 134125
Deniliquin03 000000 143143 167161 126126 161157 091091 133133 107101 119111 000000 158146 134134 154154 137137 093093 092090 170165 086084 101095 145141 135133 151151 145143 125125 142139 150150 150148 000000 125125
Deniliquin03 154154 143143 167158 122122 157157 091091 133133 110107 115105 134132 152146 134130 154149 137137 000000 092092 170170 086086 095092 145141 135133 151151 145143 127127 137133 150150 150148 104101 125125
Deniliquin03 154154 143143 158158 124122 157157 091091 133125 000000 105105 134134 152146 134134 154154 137137 093091 090090 171171 086084 095095 141141 135133 149149 145143 127125 133133 150148 150148 104101 125125
Deniliquin03 154154 143143 161158 124122 157157 093091 133133 107107 105103 132132 152146 134134 149149 137137 093093 092092 170170 084084 095095 141141 135135 151139 143143 127125 000000 150138 148148 000000 000000
Deniliquin03 170155 145143 158158 122122 163157 099091 133125 110107 105105 134134 158152 134130 154149 143137 093093 088088 170170 084084 095095 145141 135133 149139 145143 131127 142133 150148 150148 111101 125125
Deniliquin03 154154 000000 158158 122122 157157 091091 133133 101101 105105 134132 158152 134134 154154 137137 000000 088088 170170 086084 095095 141141 000000 151139 143143 132131 133133 150148 150148 111111 000000
Deniliquin03 163154 143143 167158 122122 161157 091091 133133 107101 115105 134132 158146 134134 154149 149137 093093 092088 170170 086086 095089 145145 133133 151149 000000 127125 000000 150138 148144 000000 125125
Deniliquin03 155154 152143 158158 122118 157157 099093 125125 113107 105103 132132 152152 134134 154154 137137 093093 092092 170170 084084 092092 141141 135133 151149 143143 127104 142133 150138 148148 114101 125125
Deniliquin03 000000 143143 167158 124124 163157 091091 133133 107101 105103 134132 152152 134134 154149 137137 093091 092090 000000 086086 095092 145141 135133 149139 143143 125125 137133 150148 148148 111104 125125
Deniliquin03 170154 143143 167158 124118 157157 099093 133125 107107 119105 134132 152152 134134 154154 143137 105093 092092 163163 084084 095092 141141 133133 151149 145143 144104 133133 150148 150148 000000 125125
Deniliquin03 000000 143143 167161 122118 163157 091091 000000 000000 105105 132132 152152 134134 154154 137137 093093 092086 171170 000000 095095 145141 135135 151149 145143 127103 138138 150150 150144 111104 125125
Deniliquin03 154154 152143 158158 122122 157157 099099 133125 110107 111105 136132 158152 134131 154148 137137 093093 092088 170165 084082 095083 145141 135133 151151 145145 127127 139133 150138 148144 114104 134134
Deniliquin03 155154 152143 167161 122118 163157 000000 133133 101101 103103 136132 152146 134133 154148 137137 093091 090088 171165 084084 095089 141141 135133 151151 147145 127117 133133 150148 150148 111111 125125
Deniliquin03 155154 000000 158158 122122 163161 091091 133133 107107 125119 132132 152152 134130 149148 137137 093093 092092 170170 082082 095092 145145 135133 151139 147145 131127 137137 148148 148148 111101 125125
Deniliquin03 171155 145143 167158 122118 157157 091091 133133 107104 105103 134132 152146 134134 154148 145137 093093 092086 171170 082082 095095 145141 135133 151151 147145 127104 133133 150150 148148 114104 125125
Deniliquin03 154154 145143 164158 126122 161157 099091 133133 107107 107103 134134 152152 134134 154148 137137 091091 092088 171171 084082 000000 145143 135135 151151 147145 127117 133133 150150 144144 114114 131125
Deniliquin03 000000 000000 158155 000000 000000 000000 000000 000000 103103 134134 000000 000000 154148 000000 000000 000000 000000 000000 000000 145145 000000 000000 145145 125125 137137 000000 000000 000000 000000
Deniliquin04 154154 143143 000000 122122 161161 099091 133125 107107 105105 000000 152152 000000 154148 137137 000000 092092 170170 082082 092089 145145 000000 149149 145139 125117 000000 150150 144144 104101 000000
Deniliquin04 154154 143143 158158 122118 157157 091091 133133 110107 105105 134132 152146 134134 148148 137137 093093 092092 170170 084082 095089 145141 000000 151151 145145 131127 000000 150150 148144 114104 125125
Deniliquin04 186168 147147 167158 124122 161159 111093 133133 104104 109103 132132 152152 131131 148148 137137 093091 092088 171171 084084 095095 145145 000000 151149 145145 129125 140137 150148 150148 114111 134125
Deniliquin04 168154 150145 167158 124118 161155 093091 133133 104101 107103 132132 152146 138131 000000 000000 099099 000000 171171 082082 095095 000000 000000 149139 147137 131129 142133 150140 148144 114101 125125
Deniliquin04 155154 145143 158158 122122 157157 099093 133125 107101 114114 132132 152152 134128 154149 137137 101093 000000 171165 000000 095089 145141 000000 151151 145143 127104 142133 150148 148148 114101 125125
Deniliquin04 161153 153143 167158 124122 157157 091091 133133 107107 114105 134132 152146 131128 154154 137137 091091 092084 171170 084082 095089 145141 000000 149149 145143 145125 139133 150148 148144 111101 125125
Deniliquin04 154153 143143 167158 124122 157157 091091 133133 107107 119105 132132 152152 134134 149149 137137 091091 092092 000000 084084 095095 141141 000000 151151 143143 127125 139133 148138 148144 114111 125125
Deniliquin04 155153 143143 167167 124122 157157 091091 133133 107107 000000 134134 152146 134130 154154 137137 000000 092092 000000 000000 101092 145141 000000 151139 145145 131125 139133 150148 150144 104101 125125
Deniliquin04 154154 145143 167167 122122 157157 000000 133133 107107 105105 132128 152152 134134 154154 139139 091089 000000 000000 084082 095092 141141 000000 151151 143139 127127 142133 000000 148148 111104 125125
Deniliquin04 168155 145143 158158 118118 163157 091091 133133 107107 103103 134134 152152 134134 148148 137137 093093 092092 170170 082082 101092 145141 000000 151149 143139 104104 133133 150150 144144 114111 134134
Deniliquin04 155155 143143 167167 122122 163157 091091 133133 107101 119119 134134 152146 134134 148148 137137 000000 092088 170165 082082 092089 145145 000000 151151 145145 131125 139133 148138 144144 111111 125125
Deniliquin04 168154 147143 167167 126118 161157 091091 133133 110107 111105 134132 152152 130130 148148 137137 093093 096088 171163 084084 095089 145145 000000 151151 145143 131104 139133 150148 148148 111101 134125
Deniliquin04 161154 143143 161158 122122 155155 091091 133133 107101 119105 134132 152152 000000 154154 137137 093093 000000 170170 084082 095089 145141 000000 151149 145143 145127 143133 150148 148144 101101 125125
Deniliquin04 155153 143143 161158 124122 161155 093091 133133 107107 105105 134134 152152 134128 154148 137137 093093 088088 170170 084084 095089 145141 000000 151151 143139 131125 000000 000000 150148 111101 125125
Deniliquin04 155154 143143 167158 122122 159155 091091 133133 110107 105105 134132 152146 134128 154154 137137 000000 000000 170170 084082 095095 141141 000000 000000 145143 131127 133133 150148 144144 111101 137125
Deniliquin04 155154 143143 167161 122122 155155 091091 133133 107107 105103 134132 152146 134130 154149 145137 000000 092086 170170 082082 092089 145141 000000 000000 145145 125125 142133 150148 150148 104101 128125
Deniliquin04 168154 145143 158158 126118 163157 091091 133133 107101 103103 132132 158146 134134 154149 137137 091091 000000 170165 084084 000000 145141 000000 000000 145143 000000 133133 150148 148148 111101 000000
Deniliquin04 154153 143143 167158 126124 161157 091091 133133 107107 105105 134134 152152 134134 154149 137137 093093 092092 170170 000000 095089 141141 000000 151151 145139 125117 133133 150150 150148 104104 125125
Deniliquin04 154153 145143 167158 000000 161157 091091 133133 110107 105105 132132 152146 134134 154149 137137 093093 092092 000000 000000 095092 145141 000000 151151 139139 131125 139133 150148 148148 114111 125125
Deniliquin04 155153 143143 158158 124122 157157 097097 133125 110107 105105 134134 000000 000000 154154 137137 101101 092092 000000 084082 095095 145145 000000 151151 145139 125125 139139 150148 148144 111104 137125
Deniliquin04 154153 145143 161158 124118 157157 097091 133125 101101 119105 134132 152152 134130 154149 137137 093093 090088 170165 086084 000000 145145 000000 151151 143143 131125 139137 148138 148144 114111 134125
Deniliquin04 154153 152143 167158 124122 163163 091091 133133 110107 114105 132132 152152 134134 154148 137137 093091 088088 171170 084082 098092 141141 000000 151151 145139 127125 139133 148148 148148 111111 137125
Deniliquin04 155154 143143 158158 118118 157157 091091 133125 000000 114105 134132 152146 134130 154154 139137 093091 088082 170170 084082 095089 141141 000000 000000 145145 131125 133133 150150 148144 101101 125125
Deniliquin04 155154 143143 167158 122118 163157 091091 133133 000000 111103 132132 152152 134134 154148 139137 093093 092088 000000 084082 095092 145141 000000 151151 145145 131104 133133 000000 148148 104101 125125
Deniliquin04 155153 152143 167158 124124 161157 097091 133125 000000 105105 000000 158152 134134 154149 145137 100093 092088 170170 084084 095092 145145 000000 151139 143143 125104 142139 148148 148148 111101 128125
Deniliquin04 161154 145143 158158 126126 159155 111091 133133 107107 105103 132132 158152 134134 154148 137137 091091 092092 170170 000000 095089 145141 000000 151151 145143 145117 137133 000000 148148 114101 125125
Deniliquin04 154153 143143 158158 124122 157157 091091 133133 107107 105103 134132 152146 130128 154149 137137 093091 000000 170165 084084 095089 141141 000000 151151 145143 127125 142139 150150 148144 104101 125125
Deniliquin04 153153 152143 158158 124118 157157 091091 133133 107101 105103 132132 152152 134128 154149 137137 093091 092090 170170 084084 098092 145141 000000 000000 145143 125124 142133 148148 148144 111101 125125
Deniliquin04 168154 145143 167164 118118 163157 099099 133133 101101 111105 134132 152152 134134 148148 137137 093091 090088 171171 084084 092092 145141 000000 151149 145143 000000 139133 150148 148148 104101 134125
Deniliquin04 153153 143143 161158 124124 163157 091091 133133 107107 105105 134132 152146 134134 154148 145137 093093 092088 170170 084084 095092 145141 000000 000000 145145 125125 143139 150148 148144 101101 137125
Deniliquin04 154154 152143 158158 122122 157157 099099 133125 107107 105105 132132 158152 134134 148148 137137 000000 092092 170170 000000 092089 145141 000000 151149 145143 127125 142139 150148 148148 111101 125125
Deniliquin04 161154 145143 158158 124122 163157 099091 133125 107101 000000 134132 152152 134130 154148 137137 093093 000000 170170 084082 095095 145141 000000 151151 145139 145125 141141 150150 150144 111101 125125
Deniliquin04 161155 145143 167158 124122 161155 093093 133125 110101 105105 132132 152146 134134 154148 137137 093093 090090 170170 084084 095095 145145 000000 151151 145143 125125 139133 150148 148148 114101 125125
Deniliquin04 155154 152143 158158 122122 161161 091091 133133 107107 105105 134134 152146 134134 154154 137137 000000 092092 171171 082082 095092 141141 000000 149139 000000 131131 135133 150148 148148 111101 000000
Deniliquin04 155153 143143 167158 000000 157157 099099 133125 110107 105103 134132 152146 134134 154148 137137 093091 088088 170170 084082 095095 141141 000000 151151 145143 125125 133133 148148 150144 111101 125125
Deniliquin04 154154 145143 158158 122118 161157 097091 133125 110101 105105 134134 158152 134134 154154 145137 093091 088088 170170 082082 095095 145141 000000 151151 145145 145127 137133 150148 148144 114111 125125
Deniliquin04 161154 143143 158158 122122 161161 093091 133125 107101 119119 134134 158146 134130 154148 137137 000000 088088 170170 084084 095095 146146 000000 000000 145139 145127 137133 150150 144144 114104 125125
Deniliquin04 161153 143143 167161 000000 163157 099099 133125 107101 105105 132128 152152 134134 154154 137137 093093 092088 170170 082082 095089 145141 000000 151149 145139 125124 000000 150148 148148 114104 125125
Deniliquin04 000000 145143 164158 122122 163157 091091 133133 107107 119119 132132 158152 134134 154154 137137 105093 092088 170170 082082 000000 141141 000000 000000 139139 131127 000000 150150 148148 111104 000000
Deniliquin04 168153 145145 167167 118118 163157 099093 133125 110107 105105 132132 158152 134134 154148 147137 093093 092092 170165 084082 000000 145141 000000 000000 145145 000000 137133 150148 148148 111101 000000
Deniliquin04 161153 145143 158158 124124 157157 000000 133133 107101 105105 134132 152146 134130 154154 137137 093093 092090 170170 084082 000000 145141 000000 149149 143139 125125 142139 148148 150148 101101 125125
Deniliquin04 154154 145143 164158 122118 157157 093091 133125 107101 105105 134132 152152 134134 154154 139139 000000 000000 170170 082082 000000 145141 000000 000000 139139 131131 000000 150150 000000 114101 000000
Deniliquin04 154154 143143 167158 118118 163157 091091 133133 101101 105103 134132 152152 134130 154154 139139 093093 090088 170170 084084 095095 145145 000000 151149 145145 131127 137133 150148 148144 101101 134125
Deniliquin04 153153 143143 158158 124118 161157 099099 133125 110107 105105 132132 152146 134130 154154 145137 093093 092092 170170 082082 095095 000000 000000 151149 145139 125125 000000 150150 148148 104101 000000
Deniliquin04 168155 152143 167158 000000 157157 091091 133133 107101 111103 132132 158152 134130 154149 139139 093093 090090 170170 084084 095092 141141 000000 151149 145143 104104 000000 000000 148148 104104 128125
Deniliquin04 168154 143143 164158 122118 163157 099099 000000 107101 105105 134132 152152 130130 154148 137137 105091 000000 170165 084082 095095 145141 000000 151151 145139 127104 000000 000000 148148 101101 134134
Deniliquin04 156156 152143 167164 122122 157157 099091 133133 107107 111105 134128 158152 134134 148148 137137 093091 092092 170170 082082 095095 145145 000000 000000 143143 127125 139137 150148 150148 111111 125125
Deniliquin04 168154 143143 167158 122118 157157 099099 133125 107101 105105 134132 152152 134134 148148 137137 093091 090088 171165 084084 095092 141141 000000 000000 143139 127105 133133 150148 148148 104104 125125
Deniliquin04 153153 145143 158158 124124 161157 109091 133125 110107 119119 134132 158152 138134 156148 147137 093093 092090 171165 084084 095095 145141 000000 151139 145145 131125 133133 150148 150148 111101 134134
Deniliquin04 168155 152143 167158 118118 161161 091091 133133 000000 103103 134132 152152 134130 000000 137137 000000 000000 000000 082082 000000 141141 000000 151151 143139 125104 000000 150148 148148 111101 000000
Deniliquin04 161154 145143 161158 124122 157157 099091 133133 104101 105103 132132 152146 134134 154154 137137 093093 088088 170165 084084 095092 145141 000000 151149 145145 145117 141137 150150 148148 111104 125125
Deniliquin04 154154 143143 158158 126122 161161 093091 133133 110101 115105 132132 152152 134134 154148 137137 093093 090090 170165 084082 095095 145141 000000 151151 145143 125117 142139 000000 148144 104101 125125
Deniliquin04 168154 145143 167158 122118 161155 091091 133133 107101 105103 132128 152152 134134 154154 137137 093093 088088 170170 084084 095095 141141 000000 151149 145143 127104 139133 150150 148148 111104 125125
Deniliquin04 161155 143143 158158 000000 161155 097091 000000 110101 119105 132132 152152 134134 149149 137137 101093 000000 170170 084084 095095 145141 000000 151151 145143 131131 139133 150138 148148 114114 125125
Deniliquin04 155154 145143 158158 122122 157157 099091 000000 107101 105105 132132 152152 134134 154154 137137 000000 088088 170170 084084 000000 141141 000000 151151 145143 125125 000000 000000 148148 111104 125125
Deniliquin04 000000 143143 167158 122122 159155 091091 133133 110107 105105 132128 152152 134134 148148 137137 093093 088088 170170 084084 095089 145141 000000 000000 143143 145131 133133 000000 000000 101101 125125
Deniliquin04 155154 143143 167161 124124 159155 091091 133133 107107 103103 132132 152152 134130 154149 137137 093091 000000 171171 084082 095092 141141 000000 151151 145145 127125 133133 150148 148148 101101 125125
Deniliquin04 155153 152143 167158 124124 155155 091091 133133 107101 111105 134132 152152 134134 154154 137137 000000 090088 171170 084084 000000 145141 000000 151151 145145 000000 139133 000000 150150 104101 125125
Deniliquin04 155153 143143 164158 124122 155155 099091 133133 110107 105105 134132 152152 134134 154154 137137 093091 106092 170170 084084 092092 145145 000000 151151 145145 131125 133133 150150 148148 101101 125125
Deniliquin04 155154 152143 167158 126126 155155 099099 133133 107101 111105 132132 158152 134134 154154 137137 091091 092088 171171 084084 092092 145141 000000 151149 145139 125117 133133 150150 148148 111101 125125
Deniliquin04 155154 145143 158158 126122 159155 099099 133125 107107 105103 134132 152152 134134 154154 137137 093091 092088 170165 084082 095092 141141 000000 151151 145143 117117 139133 150138 148148 104104 125125
Deniliquin04 161155 145143 167158 122122 155155 091091 133133 110107 105105 134132 152152 134134 149149 137137 093093 092092 170165 084084 095095 145141 000000 151139 145143 145131 133133 150150 150148 111104 125125
Deniliquin04 155153 143143 167158 124124 163157 093091 133133 110107 105105 134132 152152 134130 148148 137137 091091 000000 171171 000000 095095 141141 000000 151151 145139 125104 142133 150148 148144 111101 125125
Deniliquin04 161154 152143 161158 122122 161155 091091 133133 107101 105105 134132 152152 134134 154149 137137 101093 090088 170165 084084 101092 141141 000000 000000 000000 127104 133133 150150 148144 114111 125125
Deniliquin04 155153 143143 158158 124122 163157 091091 133133 107101 105105 134132 152152 134134 154154 000000 093093 092088 170170 000000 095095 145145 000000 151149 143139 131125 142133 000000 148148 111101 125125
Deniliquin04 155155 145145 158158 122122 163157 099091 133125 101101 105103 134134 152152 134134 154154 137137 000000 000000 170163 086082 095089 141141 000000 000000 143139 000000 142139 150150 148144 114111 125125
Deniliquin04 155153 145143 167158 124122 163157 099091 133125 110101 105105 132132 152152 134134 148148 137137 093093 090090 170170 000000 092092 145141 000000 000000 000000 131125 139133 148138 148148 111101 128125
Deniliquin04 155155 152143 158158 122122 157157 099091 133125 107101 115115 134132 152152 130130 148148 137137 093093 092090 000000 082082 095092 145141 000000 000000 145143 125125 142137 148138 000000 114111 000000
Deniliquin04 155153 143143 167158 124122 157157 091091 133125 110101 111105 134132 152152 134130 148148 137137 000000 000000 171170 082082 095092 141141 000000 151151 145143 131125 139133 150148 148144 104101 125125
Deniliquin04 168161 143143 167158 118118 161157 091091 133133 107101 105105 134134 152152 000000 148148 137137 093091 092090 170170 000000 101089 145141 000000 151149 145143 131104 133133 148148 000000 111101 125125
Deniliquin04 000000 000000 167158 122118 157157 091091 133125 110110 000000 000000 152152 000000 000000 000000 000000 000000 000000 000000 101095 000000 000000 000000 139139 000000 000000 000000 000000 000000 125125
Deniliquin04 153153 145143 167161 124124 161157 093091 133125 110107 111105 132132 152152 134134 148148 137137 000000 092092 000000 084082 095089 141141 000000 151149 145139 125125 137133 148148 148148 101101 137131
Deniliquin04 155155 143143 158158 122122 161157 099093 133133 107107 105105 132132 152152 134130 148148 137137 093093 092092 170163 082082 095089 141141 000000 151151 145139 131125 133133 148148 148148 111111 125125
Dubbo02 148148 145143 158158 000000 157157 139091 133125 110110 105103 000000 152152 134132 154149 143137 105089 090082 171171 000000 095092 143141 135133 151151 145143 144125 142139 150150 148148 114114 131131
Dubbo02 168154 147147 158158 000000 161157 109091 133133 101101 103103 132132 152152 130130 154154 137137 099093 088088 171165 086084 095095 145145 135133 151151 145135 125125 142139 150144 148148 114101 128125
Dubbo02 153152 152143 167158 118118 161157 095093 125125 107104 103103 134132 152152 138134 149149 143137 109097 092092 171171 082082 095092 147143 133133 151151 145135 125117 142139 150150 148148 114101 134134
Dubbo02 168155 147147 161158 122122 157157 091091 133111 104101 103103 132132 158152 136128 154149 143143 093091 094090 171170 082082 098095 141141 133133 151151 143137 125125 139138 150150 148145 114114 134134
Dubbo02 168154 152143 167161 118118 163157 111091 133133 101101 125125 132132 152152 134131 154154 147137 091091 088088 171165 084082 095095 145141 133133 151151 145143 144125 142137 150140 148148 101101 000000
Dubbo02 168153 143143 158158 118118 161157 091091 125125 113101 111103 132132 152152 136134 154149 143137 091089 096090 171171 086084 115098 145141 135133 151149 149147 000000 000000 150144 148148 111101 134134
Dubbo02 168154 150145 158158 124118 161157 091091 125125 110101 103103 132132 152152 136134 148148 137137 099093 088088 171171 086084 098095 145143 135133 151151 145141 129112 141140 150144 148148 114114 125125
Dubbo02 154154 152145 158158 122118 157157 109091 133125 107107 119119 132132 152152 136133 154148 137137 095093 096092 170170 084084 095092 145145 133133 151151 145139 131125 000000 150148 148148 111101 134134
Dubbo02 161154 147145 158158 124118 157157 111107 125125 104101 111103 132132 152152 136128 149149 137137 099091 088088 171170 086082 095092 147145 135133 151149 147147 131125 000000 150150 146144 114101 134134
Dubbo02 154154 147147 164158 118118 163157 097093 133133 116113 103103 134134 152152 136136 154154 143137 095091 090088 170165 084084 095095 145141 135133 151149 143135 125125 000000 150140 148148 111111 134134
Dubbo02 155154 145143 158158 118118 163157 127091 133125 107104 115115 132132 152152 134134 154149 000000 093091 092092 170165 086082 105095 143143 135133 151149 149145 134125 000000 150150 148145 101101 134134
Dubbo02 154153 147147 161158 126118 165157 111097 133133 107107 103103 132132 158158 138130 149149 147137 091091 088088 171171 084082 098095 145145 135133 151151 145141 131129 000000 150136 148148 101101 141125
Dubbo02 161153 145145 167161 118118 157157 107091 135133 113110 111103 134132 158152 136132 154154 143143 091091 088088 171170 086082 095095 145141 135133 151151 147147 125119 000000 150150 148146 114101 134131
Dubbo02 155154 147147 164158 124122 157157 101093 135133 101101 119119 132132 152152 134134 154149 137137 091089 094088 171170 084082 095095 141141 135133 151149 145145 125125 000000 150150 148145 114101 131131
Dubbo02 154154 152147 158158 124124 161157 107093 133125 107107 105103 132132 152152 134131 154148 137137 091091 088086 171170 084084 095095 145143 135135 151151 145135 129125 000000 144136 148148 101101 131131
Dubbo02 000000 152145 158158 000000 161157 109091 133111 110110 103103 132132 158152 136134 154149 155143 091091 086086 171170 086084 092092 145143 135133 151139 147145 143129 000000 150140 148145 111104 131131
Dubbo02 154154 147145 158158 000000 163161 109091 125125 101101 105103 132132 158152 138132 154154 137137 095093 088088 170165 084084 098092 145145 133133 151151 135135 144129 000000 148148 148145 114111 000000
Dubbo02 161154 145143 158158 000000 161157 091091 133133 110104 121121 132132 000000 138134 154149 137137 093091 088088 171171 086082 095092 145141 133133 151151 149143 125119 000000 150140 148148 111101 134131
Dubbo02 154154 000000 167158 124124 161157 000000 133125 113104 000000 132132 152152 136134 154154 000000 093091 088088 170170 000000 095095 000000 137137 151151 145145 129125 000000 150144 148145 111101 000000
Dubbo02 168154 000000 158158 124122 157157 095093 133133 104104 103103 134132 152152 134132 149149 137137 111089 096088 171171 084084 095092 141141 135133 151149 147145 131125 000000 150150 145145 114104 134134
Dubbo02 154154 147145 158158 124118 159157 097091 133133 110110 119113 132132 158152 130130 154148 143139 097095 088088 000000 086084 098098 141141 135133 151151 000000 127119 000000 150148 150148 000000 137131
Dubbo02 154153 143143 167158 122118 161157 109097 135125 110107 103103 132132 158152 134130 154154 137137 093093 092090 000000 084084 095089 145141 135133 151139 147145 125119 142141 152150 148145 114114 134125
Dubbo02 154153 145143 167164 122122 157157 097095 133127 116116 103103 132132 152152 140134 149149 137137 101093 094090 000000 086084 095092 143141 135133 151151 147145 129121 142137 150140 150148 114101 137131
Dubbo02 154154 143143 167158 118118 159157 097093 133125 104101 111103 132132 152152 136130 149149 143139 105091 094088 000000 084082 098095 145141 135133 151151 147145 125125 139137 152148 148148 114101 135131
Dubbo02 156156 146143 167158 124124 159157 097093 133125 104101 111111 132132 152152 136136 149149 143139 091091 088084 000000 082082 098095 145141 135135 151151 147145 000000 137137 152150 148148 114101 135131
Dubbo02 154154 152143 167158 124122 157157 097091 133133 104101 109103 132132 152152 134132 154149 137137 107091 096082 000000 082080 095095 145141 133133 151149 145145 125125 142140 150140 148146 101101 131131
Forbes02 148148 145145 000000 118118 157157 101093 135133 101101 115103 132132 152152 134134 148148 137137 093093 092088 171171 082082 095092 141141 135133 151151 145145 131125 142132 150148 148145 114101 134134
Forbes02 153152 147145 158158 000000 161157 109093 133133 104104 109103 132132 152146 132132 154149 137137 095091 096096 171171 084084 000000 145145 133133 151151 145143 131125 141132 148140 148148 114101 000000
Forbes02 154154 145143 167164 124124 157157 099099 133133 107107 000000 132132 152152 132132 154149 137137 091091 088088 170161 082080 095092 145141 133133 151151 147141 131131 142136 150148 148148 114101 000000
Forbes02 154153 143143 164158 000000 163157 093093 133133 104104 103103 132132 152152 132130 154149 137137 093091 096084 171171 084084 095095 145145 000000 151151 147145 131125 132132 156150 148148 114114 000000
Forbes02 154153 150145 161158 000000 157157 093093 133125 110110 103099 132132 152152 136132 154154 137137 093093 094090 171165 084082 095086 145145 135135 151151 145145 131127 144136 152140 148148 104104 134134
Forbes02 161154 147145 164158 118118 157157 095093 133133 101101 103099 132132 152152 132130 154149 137137 091091 090088 170170 086084 095092 141141 135133 151149 147145 129123 137133 150150 148148 111111 000000
Forbes02 154154 143143 158158 118118 157157 095091 133133 107107 115115 132132 152146 134134 149149 137137 091091 100084 170165 082082 095092 145145 135133 151139 145143 131129 138132 150140 148145 101101 134134
Forbes02 154148 145145 161158 000000 157157 095093 133125 101101 119103 132130 158152 134128 148148 000000 093093 092088 170165 082082 095092 141141 135133 151151 145135 131125 139133 152140 150144 101101 000000
Forbes02 168154 147143 164161 000000 157157 093093 135133 110104 119103 132132 152152 136134 154149 149137 000000 088088 171171 084084 095095 145143 133133 151151 149145 131125 141136 150148 148148 104101 134131
Forbes02 154153 145143 164158 000000 161155 000000 135133 107104 103103 132132 152152 000000 154151 143137 098091 092092 171171 082082 095095 145143 135133 151151 145137 129125 141137 150148 148148 114114 000000
Forbes02 156148 145145 158158 000000 161157 093091 133125 116107 103103 132132 152152 136130 149149 137137 093093 092084 000000 082082 095095 145143 133133 151151 147145 131119 133129 150150 150148 114101 134134
Forbes02 168154 152143 167158 118118 161157 109095 133133 107104 113103 132132 152152 134132 148148 143137 093093 088088 171171 084082 095095 141141 133127 151151 145145 125117 000000 150148 148148 000000 125125
Forbes02 154154 145143 164158 124124 161157 000000 133125 113101 119119 132128 158152 136132 154148 137137 000000 088086 000000 084084 095095 149145 133133 151139 145145 125123 133133 148140 148145 101101 134134
Forbes02 154148 147145 158158 118118 161157 093093 133125 107104 111103 132132 152152 136132 154148 137137 093093 090084 171170 084084 095095 141141 133127 151149 145143 131099 142142 150148 148148 111111 134131
Forbes02 154154 143143 164158 000000 157155 000000 133125 110104 000000 132132 152152 134130 000000 137137 093091 090086 171170 084084 095092 143141 135133 151149 147145 131129 139139 150148 148148 114104 134134
Forbes02 156154 147145 158158 122118 159157 000000 133111 116116 119103 132130 158152 132130 151149 137137 095091 090088 170170 084084 095095 145141 133133 151151 147145 128121 139137 150148 148148 114104 134134
Forbes02 154154 147143 167158 124122 163157 091091 133133 104104 115115 000000 158146 136130 154148 137137 089089 096094 171165 084082 095095 145141 133133 151151 147145 000000 139133 150150 148148 114101 000000
Forbes02 154148 145145 167158 122122 161157 093091 133125 107107 000000 132132 152152 134134 154148 137137 093093 092088 171165 084082 095095 000000 135133 151151 145145 000000 138136 150150 150148 000000 000000
Forbes02 154153 147143 158158 124124 161157 093091 133125 110104 000000 132132 158152 134131 154151 137137 097091 094088 171170 086082 095095 145141 133133 151151 147145 131125 137130 148148 148145 104104 000000
Forbes02 154154 152147 161158 000000 163157 101099 133133 110104 000000 134132 161152 136136 154154 137137 000000 096082 171165 084084 095095 141141 133133 151151 145145 131123 141140 150148 148148 111101 000000
Forbes02 168168 143143 167158 000000 163161 095093 133111 113104 000000 132132 152152 136132 148148 137137 105093 096088 171170 084084 098092 145145 133133 151149 145142 125125 141141 148148 148148 101101 000000
Forbes02 154152 143143 161158 000000 161161 095093 133125 104101 119119 000000 000000 000000 154148 143137 000000 000000 171170 082082 098095 145145 135133 151151 145137 125125 000000 150140 150148 000000 000000
Forbes02 168168 152145 168158 118118 161161 093091 133111 104104 119103 134132 152152 136131 154148 147137 091089 100100 171171 082082 095092 145141 133133 151151 145141 145112 133130 150148 150150 114111 000000
Forbes02 154154 145143 158158 000000 157155 109091 133133 107101 119103 130130 152152 131131 154148 137137 093091 088082 170165 084084 098095 145141 135135 151151 145141 129125 137133 150140 148148 114101 134125
Forbes02 154153 145145 161158 000000 157157 095093 133125 104101 119103 132132 158152 134128 154148 143137 099093 088088 171170 084082 095095 145141 135133 151151 151145 131125 139133 152150 144144 101101 125125
Forbes02 154154 143143 161158 122118 157155 093093 133133 104104 107103 132132 152152 132130 154148 147137 000000 000000 171171 084082 092089 145145 133133 151151 143143 131125 142137 148144 150148 101101 134125
Forbes02 154148 147147 158158 124120 157155 109091 133125 113101 103103 134132 152152 134130 154149 139137 000000 088086 171171 084084 095092 141141 133133 151151 145145 131125 000000 150140 148148 114101 134134
Forbes02 154154 145145 158158 124124 161161 095095 133125 104104 103103 132132 152152 136132 154151 137137 099091 080080 000000 082082 095095 145141 139133 000000 000000 000000 000000 000000 000000 000000 000000
Forbes02 154148 147145 161158 000000 157157 095091 133125 101101 103103 134132 152152 136130 154154 137137 000000 090088 000000 084084 095095 145145 133133 151151 145145 131123 142139 000000 000000 000000 134134
Forbes02 154152 147143 158158 124124 161157 107093 133133 107104 119103 132132 152152 136130 148148 000000 095091 088080 171165 084084 095092 147145 133133 151151 145145 131123 142138 152148 148148 114111 134125
Forbes02 168148 147143 164164 000000 161159 000000 133125 113110 119119 132132 152152 132132 154148 137137 000000 090088 171165 082082 095092 145145 135133 151151 000000 128125 000000 150148 148145 114114 134134
Forbes02 154154 147143 158158 000000 157157 095093 135125 110104 115103 132132 152152 132126 154154 143137 095095 090090 171165 084084 095089 145145 133133 151151 147145 129125 140130 150150 148148 000000 134125
Forbes02 154154 147143 161158 000000 161157 097091 133127 116104 119109 132132 152152 136132 149149 137137 095091 090090 171171 084082 095095 145141 133133 151151 145141 125125 138136 150150 150148 114101 134131
Forbes02 161142 150143 158158 124124 157157 107093 133125 104104 115115 132132 152146 132130 154154 143137 093091 000000 000000 084082 098095 145141 133133 151139 145135 125105 137134 150150 148145 111101 137137
Foster02 154153 147143 158158 124124 161161 095095 133125 113104 103103 136132 152152 138134 154148 143137 000000 096086 170170 082082 095095 145141 133133 149139 145141 129107 140138 150150 148148 101101 000000
Foster02 168154 147143 164158 124118 163157 109109 133125 110110 103103 132132 152152 136135 148148 137137 095095 086086 171170 084084 095095 151145 133133 151151 145137 124124 141132 150150 150148 114104 134134
Foster02 168154 145143 167161 118118 161157 109093 133125 107104 103103 132128 158152 134134 154154 137137 000000 090088 171170 084082 098095 145145 135133 151151 000000 125117 141137 150150 148145 104101 134131
Foster02 168154 147145 161158 124118 161161 101095 125125 107101 109103 134132 158152 138138 154148 143137 099099 088080 000000 084084 098095 143143 133133 149139 000000 138137 141136 150150 148148 111111 134134
Foster02 168148 152143 158158 122122 161161 093091 133133 104101 105103 134132 152152 136136 155149 137137 000000 088088 171170 084082 098095 145141 135135 151151 147135 125119 000000 150148 148148 114114 000000
Foster02 168153 150150 164158 124118 157157 109097 133133 104104 103103 132132 152152 134131 154148 137137 091091 088084 171170 086082 095095 141141 133133 151151 143135 129125 141137 144140 148148 111104 134134
Foster02 161153 147143 167161 118118 161157 091091 133125 113104 119114 132132 158152 134134 154148 141137 099095 088082 171171 084082 095092 145141 133133 151149 155145 146125 140136 150144 148148 101101 125125
Foster02 161153 145145 164158 124122 157157 109095 135125 104101 103103 132132 152152 136134 154149 143137 093091 086082 170170 084084 095095 145145 133133 151149 149145 146125 136133 150150 148148 104101 000000
Foster02 156154 145143 164158 118118 161157 107091 133133 107104 115103 132132 152152 140132 154149 145137 093093 096088 174171 086084 095095 145141 135133 151139 135135 129129 139137 150148 148145 000000 131131
Foster02 169154 152145 158158 124124 157155 095095 133125 113113 126103 130130 152146 138138 148148 139137 099091 088088 165165 082082 095095 145141 135133 151149 145141 129129 141132 000000 148148 111101 000000
Foster02 168154 152143 158158 124122 161161 095091 123123 116113 103103 134134 158152 138131 154154 143137 099099 090090 171170 084082 095092 143139 135133 151139 137135 129125 139137 150148 148148 114114 137125
Foster02 155153 147143 161158 118118 157157 109091 133125 116107 128126 132132 158152 138134 154148 137137 093091 088088 171170 082082 095081 145141 135133 151151 143135 129125 143139 150150 148148 101101 000000
Foster02 154153 147145 158158 118118 159157 091091 133133 101101 113103 132132 152152 134134 154154 143137 093091 000000 170165 082082 095095 145141 135133 151139 143137 131125 139133 150150 148148 101101 131125
Foster02 168151 147145 158158 122122 161157 109089 133125 104101 107107 134132 158152 134130 154154 137137 000000 088082 171171 082082 095089 145145 000000 151151 000000 131125 000000 150150 148145 114114 000000
Foster02 168168 152145 167158 000000 163161 091091 133133 104104 113111 132132 152152 136136 154154 137137 000000 090082 170170 084080 095095 145141 135133 151149 147137 000000 142142 150150 148148 000000 134131
Foster02 000000 145145 164161 124124 163157 109095 133125 107104 119111 134132 158152 134128 149142 145145 093091 084084 165165 082082 095095 145141 135133 151151 145139 137119 139133 150150 148148 114104 000000
Foster02 169154 147145 167158 000000 157157 115099 133133 104101 103103 132132 152152 136131 154149 137137 093093 088088 171171 084082 095092 149145 133133 151151 147145 118118 000000 150150 148148 000000 000000
Foster02 154154 147143 167158 122118 163161 095091 133133 110104 115111 134132 158152 136130 154154 145137 091091 096088 170170 084082 098095 143141 133133 151139 145137 118118 140133 150140 148148 114114 131131
Foster02 154154 143143 158158 000000 161157 099091 133133 104101 115115 132132 152152 130130 154154 137137 095093 088082 170170 084082 095095 145141 135133 151151 147145 125125 143137 150150 148148 114114 125125
Foster02 000000 147141 158158 122122 161155 107093 133133 104104 105103 132132 158152 134134 154149 137137 093093 088082 171170 084082 095095 145145 133133 151151 143141 000000 137130 150148 148145 000000 000000
Foster02 168168 152145 161158 122122 161157 099099 133125 104104 105103 132128 152152 134130 154154 137137 093093 088088 000000 084082 098095 145141 133133 151151 145145 121119 133130 140140 148148 104101 134128
Foster02 155154 145145 161158 118118 157157 101097 125125 101101 109103 132132 152152 138134 154154 137137 000000 000000 171165 084082 095089 141141 135133 151151 145141 129128 143134 150140 148145 104101 000000
Foster02 152148 147145 158158 126124 157157 111095 133133 107104 105105 134132 152146 134130 154154 137137 093093 000000 170170 084084 095092 141141 133133 151151 145145 129125 142142 150150 148144 114101 131125
Foster02 154148 143141 000000 126118 163157 111093 135125 104104 105103 134134 158152 136134 149149 137137 000000 094094 171170 082082 095092 145141 135133 151151 145141 131112 144137 150150 148148 114111 134131
Foster02 152148 145143 164158 122122 000000 095091 135133 000000 107105 132130 158152 000000 154154 137137 000000 000000 171170 082082 095095 145141 133133 151151 145143 131131 141139 148148 148148 104104 131131
Foster02 168154 147147 158158 122118 157157 109099 133133 104104 113103 132132 152152 134128 154149 141141 091091 000000 171170 086086 095092 143141 133133 151151 000000 148130 142142 150144 148143 000000 000000
Foster02 168154 145141 158158 122118 000000 101095 133133 000000 115115 132132 152152 134134 148148 137137 093091 000000 170165 086082 095095 000000 133133 151151 000000 144129 139133 150140 148145 114114 125125
Foster02 154154 154143 158158 124118 157155 093091 133133 104104 119103 132130 152152 138134 154149 137137 091091 000000 170170 084084 098092 145141 133133 151151 145145 145120 139137 148148 148148 101101 137134
Foster02 154153 145143 158158 118118 000000 095091 133133 110110 103103 132132 158146 134134 154149 145137 098091 094094 170170 084084 000000 000000 135133 151151 000000 125112 141137 148144 150148 000000 137134
Foster02 155154 150145 158158 000000 157155 105093 000000 113110 109103 132130 158152 134128 154154 147143 097097 088080 171171 086082 095095 147141 133133 151149 147145 127125 137130 150148 148148 111104 134131
Foster02 168154 154152 167158 118118 163157 091091 000000 113107 105103 132130 152146 136128 154154 149147 095093 088088 171170 086082 095095 145145 133133 151149 145145 129126 139130 148140 148148 000000 000000
Foster02 168154 145145 161158 124124 157151 097093 000000 101101 119103 132128 158152 134130 154154 137137 097095 090086 170170 082082 095092 145145 133133 151151 145143 128128 137137 150144 148148 111101 134134
Foster02 155155 147143 167158 118118 157157 103103 000000 104104 119119 132132 152152 138136 154154 137137 091091 090088 170170 084084 095095 141141 133133 151151 145145 121119 145138 148148 148148 111111 125125
Foster02 000000 000000 000000 000000 000000 000000 000000 000000 000000 000000 158152 000000 000000 137137 000000 000000 000000 000000 000000 000000 000000 000000 000000 000000 000000 000000 000000 000000 000000
Goolgowi02 000000 143143 167158 000000 000000 091091 133125 113104 000000 132132 000000 136134 000000 000000 111091 000000 171171 082082 095095 141141 143135 000000 000000 131125 139137 000000 000000 000000 000000
Goolgowi02 154154 147143 167158 124118 157157 109091 125125 113101 119109 132132 152146 136134 154149 147147 099099 088086 000000 084082 095095 000000 135133 151151 145143 000000 000000 000000 000000 000000 000000
Goolgowi02 154154 143143 167158 118118 161157 109091 125125 107101 119119 134132 158152 136134 154154 147145 091091 000000 000000 084078 095092 141141 133133 151151 145145 000000 000000 000000 000000 000000 000000
Goolgowi02 154154 143143 167158 124124 161157 109091 125125 113101 119109 134132 158152 136134 154154 147145 091091 088088 000000 084082 092092 141141 133133 151151 145145 000000 000000 000000 000000 000000 000000
Goolgowi02 154154 151143 158158 124118 161157 109097 133125 101101 119109 134132 158146 136134 154149 145145 091091 088088 000000 084082 095092 145141 135135 151151 145145 000000 000000 000000 000000 000000 000000
Goolgowi02 154154 151143 158158 118118 161157 109091 133125 113101 109109 134134 152146 134134 154149 147145 091091 000000 000000 082082 092092 000000 135133 151151 145145 000000 000000 000000 000000 000000 000000
Goolgowi02 154154 143143 167158 124118 161157 109091 125125 113113 119109 134132 152146 136134 154154 147145 113113 088088 000000 082082 095092 141141 133133 151151 145145 000000 000000 000000 000000 000000 000000
Goolgowi02 154154 143143 167158 118118 161157 109091 133125 113101 109109 134134 158146 134134 154154 145145 091091 088088 000000 084082 092092 141141 135133 151151 145145 000000 000000 000000 000000 000000 000000
Grafton03 154154 150145 164158 120120 157157 095095 135133 104104 103103 000000 152146 131131 154149 137137 093089 090082 171170 084082 095095 145145 135133 151139 143135 125125 139130 148140 148148 104101 125125
Grafton03 161148 143143 167158 124118 161157 099099 133133 098098 111109 134132 158152 138130 154154 145137 093091 090088 171170 084082 095095 145145 133133 151151 147145 125121 133130 150150 148148 111101 134131
Grafton03 168154 147147 164158 124118 163163 099095 135133 110107 114114 132132 152152 138134 149149 137137 093091 088080 171165 084084 095095 145141 133133 151151 145143 129125 141139 150146 150148 104104 134134
Grafton03 000000 000000 158158 122118 163157 109091 125125 113101 119119 132132 158152 138134 154154 137137 105091 088080 171170 084084 095095 145145 135135 151151 149139 129125 143133 150140 150148 114111 134131
Grafton03 000000 000000 161158 000000 157155 109097 133125 104101 119119 132130 152146 134134 149149 000000 099091 088080 170165 084084 095095 000000 000000 151151 145145 117112 000000 150150 148148 000000 134134
Grafton03 154154 143143 158158 122118 161157 109099 133125 104104 119119 132132 152152 134132 154154 137137 093091 088088 171171 084082 095095 147141 133133 151151 145137 125125 143143 150148 148145 104101 134134
Grafton03 154154 143143 167161 122118 161157 107083 133125 107107 105103 134132 152152 134132 154154 137137 091089 092088 171170 082082 095092 141141 133133 139139 145141 131129 143137 150148 148146 114114 134131
Grafton03 154154 152145 158158 124122 157157 109101 133125 116104 109103 132130 152152 136134 154154 147137 099093 096090 171170 084084 095092 145141 135133 151151 151139 129128 138138 150150 148148 111104 134131
Grafton03 161153 000000 000000 121121 157157 099093 133133 107104 107107 000000 158152 136131 154149 145137 105095 088088 171170 086082 095095 143141 133133 151151 145143 141112 143143 150150 148148 114101 134134
Grafton03 155154 152145 164158 118118 157157 101101 133125 116104 000000 132130 152152 136134 154154 137137 105093 088088 171170 084084 095092 145145 133133 151139 147135 127121 143137 150148 148148 114101 000000
Grafton03 154154 147147 167158 118118 159157 097097 125125 101101 115115 132132 152152 136134 154154 000000 093091 090088 171170 084082 095092 145145 133133 151149 149145 129125 137131 148140 148145 101101 134134
Grafton03 168161 145145 164158 124124 161157 115115 133133 110104 114114 134132 158152 130128 154149 145137 107091 088084 171171 084080 095095 145141 135133 151139 145141 133125 140133 150140 148148 118104 134134
Grafton03 168154 145143 164158 124118 157157 101091 133133 101101 115115 130130 152152 000000 154149 137137 099091 088088 171171 084082 095095 145141 135133 151151 145143 131125 142137 000000 148145 114101 131131
Grafton03 000000 147143 167158 122118 161157 111101 133133 116116 000000 134132 158152 138128 148148 137137 111093 082080 171165 082082 095092 145141 135133 151139 143135 131122 142137 150150 148148 111101 134134
Grafton03 000000 000000 158158 122122 159157 000000 125125 104104 115103 130130 152152 134130 154147 137137 000000 088088 171170 084082 095095 145145 135133 151151 137137 129125 000000 150140 148148 101101 131126
Grafton03 154154 145143 167161 000000 161155 095093 133125 107104 103103 132130 158152 134134 154147 137133 093091 090088 171170 084082 095095 145141 133133 151151 147145 133125 141130 150150 150148 111101 134125
Grafton03 154154 152145 164158 124118 161159 099099 133133 107107 103103 000000 158152 136128 154148 147147 093093 088088 171170 084082 095095 141141 133133 151139 151151 134129 139133 000000 148146 114101 131128
Grafton03 156154 000000 161158 122122 161157 111103 135133 110107 000000 000000 152146 136134 154149 145137 091089 080080 000000 000000 095095 145141 133133 151151 151145 134131 142133 150140 148145 000000 125125
Grafton03 156154 152150 167158 124118 161161 109101 135125 107107 126126 130130 152146 131130 154148 147137 113093 088088 171171 086084 095092 143143 135133 151151 145137 000000 138133 150148 148148 118101 134134
Grafton03 168154 147147 164164 000000 161161 103093 133133 107104 119119 130130 152152 133130 149148 145137 099091 088082 171165 086084 095092 145141 133133 151151 147141 134131 139139 150148 144144 114104 134134
Grafton03 157157 145143 158158 122118 161155 095095 133125 104104 114114 130130 158146 134130 154148 137137 105095 088086 170170 084082 095095 145141 135133 151151 145145 136125 142137 148140 148148 114104 134134
Grafton03 161154 156156 167158 122122 157157 101101 133133 116116 105105 130130 152146 131128 154149 145145 093091 096082 171171 082082 095095 145145 133133 149139 145145 131125 140130 150150 148148 114104 140128
Grafton03 154154 150147 161161 000000 163155 097093 133133 110104 103103 130130 152152 134134 154154 137137 093091 090088 171165 082078 095095 145145 135133 000000 145145 131125 144133 144140 148148 104101 134134
Grafton03 155154 143143 164161 124122 157157 091091 137133 110104 115115 130130 152152 134130 154154 137137 109089 094088 171170 084084 095095 147145 135133 151151 145143 134129 142137 150140 148148 000000 134134
Grafton03 000000 145145 167167 000000 157157 000000 133125 104104 000000 132130 158152 134134 154149 137137 093091 094090 171165 084084 095092 000000 137133 151151 145139 123123 141141 150148 150148 118114 131125
Grafton03 154154 145143 158158 118118 163161 099093 133133 104104 109109 132130 158152 138130 154148 139137 093093 088088 170161 084084 095095 145141 133133 151151 151139 000000 142137 148144 148148 114104 126126
Grafton03 161161 145143 161158 122118 157157 099097 133133 110104 107107 130130 152152 000000 149149 149147 093093 000000 171170 082082 095095 143141 133133 151151 145135 129129 142140 150150 148148 104101 134131
Grafton03 000000 147145 167158 122118 161157 097097 133133 113101 103103 130130 158152 138134 154154 147137 093091 000000 171170 084078 095092 145141 133133 151139 147145 129125 142130 150148 148145 000000 128128
Grafton03 000000 000000 167158 000000 000000 000000 000000 116101 000000 000000 000000 000000 148148 000000 000000 000000 000000 000000 095092 141141 000000 000000 000000 125125 000000 000000 148148 000000 134134
Grenfell02 168155 000000 158158 000000 000000 109091 133133 104104 000000 000000 158152 000000 000000 000000 091091 000000 000000 000000 092078 000000 000000 000000 000000 000000 000000 000000 000000 000000 000000
Grenfell02 168154 145143 158158 118118 161155 105091 133133 107101 111109 134132 152152 136134 154148 137137 093091 092082 170165 084082 095078 145143 135133 151149 147145 114107 000000 150150 148148 114101 131131
Grenfell02 154153 145143 161158 124122 161157 091091 125125 110104 111103 132132 152152 134134 148148 137137 103089 090082 171171 084084 095078 145143 133133 151151 145137 131125 142137 150140 148148 101101 134125
Grenfell02 154154 145145 158158 124118 161161 109093 125125 104104 107107 134128 152152 138134 149149 000000 105093 080080 171171 000000 098095 145145 135133 151151 145135 144125 142137 150148 148148 114104 134125
Grenfell02 155153 152143 000000 124122 161161 095091 133133 116104 107107 132132 000000 134134 154148 149137 000000 096088 171171 084082 095078 145141 133133 151151 145145 143125 139137 152150 148148 104101 125125
Grenfell02 168168 152143 167158 124124 157155 109095 125125 104101 107107 134132 158152 138134 154154 137137 109093 000000 171161 082082 098095 143141 133133 151151 147139 125125 139137 150150 148148 114101 134131
Grenfell02 154154 145143 167164 124122 161157 097091 125125 107104 107107 132132 152152 133131 154154 137137 091091 090090 171171 084082 095095 145145 135133 151149 145145 125124 137133 144138 148148 111111 134131
Grenfell02 168154 145145 164158 124122 161159 107091 133125 104101 103103 134134 152146 134131 154149 143137 093093 092092 171171 084084 098078 143143 135133 151139 145135 131125 142142 150138 148148 111101 134134
Grenfell02 154148 145143 158158 124122 157157 107091 133125 116104 103103 134132 152146 136131 154148 137137 091091 090090 171165 084082 095095 145141 133133 151151 145141 131125 142133 150150 150148 114104 134131
Grenfell02 168154 152145 158158 122122 161159 109097 133133 104101 103099 134132 152152 136134 154154 147137 093091 088088 171171 084082 095095 141141 135133 151149 151139 125125 137137 150148 148148 111101 131131
Grenfell02 168142 143143 158158 122118 159157 111091 133125 110107 107107 132132 161158 134134 154149 137137 095091 092088 171171 082082 098095 145141 135133 151151 145139 131129 137137 150148 148145 101101 134134
Grenfell02 154153 152143 164158 124122 161155 109093 133125 000000 103103 134132 152152 134134 149148 137137 093093 096088 171165 084082 095095 145141 133133 151151 147139 143125 133133 148140 148148 101101 131125
Grenfell02 168168 143143 161158 118118 157157 093091 133125 104104 107107 134134 152146 134134 154149 137137 103099 096090 171171 084082 095095 145128 135133 151151 147135 131129 137133 150140 148148 114111 140131
Grenfell02 154142 152150 158158 122118 161159 095093 133133 134104 105103 134134 152152 138136 154154 137137 107093 096080 171165 086082 105095 145141 135133 151149 145143 129125 141133 150140 150148 111101 131125
Grenfell02 153148 152145 158158 124118 161155 099093 133133 104104 114114 134134 158152 134134 154154 149137 103091 090082 171171 090090 095095 145145 133133 151149 145135 144124 141139 150150 148148 114104 134131
Grenfell02 168154 147145 158158 124118 161157 107095 133125 110104 103103 134132 152152 000000 154154 137137 093093 088088 171171 082082 095092 145143 135133 151151 145145 125107 142139 150138 148148 111101 134125
Grenfell02 154152 147145 161161 122122 159155 095093 135133 110104 103103 000000 161152 136134 154148 137137 097093 088088 165165 082082 095095 145141 133133 151151 147135 000000 000000 150148 148148 114101 134125
Grenfell02 154142 145141 158158 122118 161155 099091 133133 107104 103103 134134 152152 138136 154154 137137 097093 000000 171171 084080 095095 145145 135133 151151 145145 131125 139133 150150 148148 114114 134125
Grenfell02 155153 147145 158158 122118 000000 111091 133125 113104 115115 134132 000000 136134 154154 137137 103097 096096 171171 084080 095095 145145 135133 151151 145139 127125 142133 150150 150145 101101 131131
Grenfell02 168148 143143 167161 122122 161161 099093 000000 107104 105103 134132 152152 138136 154149 137137 093091 088088 171171 084078 078078 145145 135133 151151 141135 129125 139139 150150 148148 111104 134131
Grenfell02 155154 145143 167158 122118 157157 109109 133133 107104 119119 000000 152152 134131 148148 137137 093091 092082 171171 084082 095078 145145 135133 151151 147141 131122 000000 150150 150148 114111 000000
Grenfell02 154154 143143 161158 124118 157157 109099 133125 104101 111103 134132 158152 138136 154149 147137 093093 000000 171171 084080 095092 143143 135133 000000 145139 131121 000000 148138 148148 101101 000000
Grenfell02 161152 145145 167158 000000 157157 097091 133125 110104 105105 134132 152152 136134 000000 147137 095091 088088 161161 082082 095079 145141 135133 151151 145141 125125 139133 150150 150148 111101 000000
Grenfell02 168154 152143 161158 124118 157157 097093 133125 110104 103103 132132 152152 138138 149149 137137 105097 090082 165161 084082 095079 145145 135133 151151 147139 129121 141139 150150 148145 104101 000000
Grenfell02 155148 152150 164161 122122 161157 093093 133133 110110 111103 132132 152146 138134 154149 137137 091091 088088 171171 082082 095095 145141 135133 151149 145135 131131 141130 148140 148148 111101 131131
Grenfell02 161155 145145 158158 000000 157157 107091 133133 116104 111103 132132 161152 131131 154148 147137 095093 088088 171171 082082 095095 145145 133133 151139 145145 129125 143143 150150 148148 101101 000000
Grenfell02 155154 152145 164158 122118 157157 111111 133133 113113 103103 134132 152152 134131 155149 137137 095091 096096 170170 084084 095079 145141 133133 151149 145135 131129 131131 150148 000000 111101 140131
Grenfell02 154154 152147 164158 122122 161157 109099 133125 110107 103103 132132 152152 136134 149149 137137 093091 088088 171170 084082 095079 145145 133133 151139 147141 131105 143131 150140 148145 114104 134131
Grenfell02 168155 152145 164158 000000 159159 109091 133125 116107 103103 132132 152152 138131 149149 137137 105093 000000 171170 084078 000000 145141 135133 151139 145139 131125 143134 150150 148148 114104 134131
Grenfell02 154154 150145 161158 122118 157157 093091 133125 000000 119114 132132 158152 000000 000000 137137 091091 100080 171170 082082 092079 141141 135135 151151 147145 144125 143142 150150 148145 114101 131125
Grenfell02 168148 143143 158158 124122 000000 091091 133125 104101 109102 132132 152152 134130 154148 149137 093093 088082 000000 084080 095095 145141 133133 151139 147145 129125 142142 150150 148148 114111 134134
Hay02 000000 147145 164158 122122 161157 109099 133125 116101 103103 132132 152146 134134 149148 143137 099095 000000 000000 082082 095092 000000 133133 151151 147145 000000 000000 000000 000000 000000 000000
Hay02 168154 147145 158158 122118 161157 109091 133133 116107 109103 132132 146146 134134 154149 137137 097097 000000 000000 084082 098092 145143 133133 151151 145135 000000 000000 000000 000000 000000 000000
Hay02 168156 145141 158158 118118 000000 093091 125125 116107 109103 132132 152152 134134 149148 137137 099093 090088 000000 082078 095095 141141 135133 151151 141135 000000 000000 000000 000000 000000 000000
Hay02 168154 147147 161158 124122 161155 093091 133125 113113 109107 132132 146146 134134 149149 143137 099093 096096 000000 082082 095092 000000 133133 151151 147135 000000 000000 000000 000000 000000 000000
Hay02 168156 145141 161161 122118 161161 097091 133133 113113 109109 132132 158158 134134 149148 137137 097093 090088 000000 084082 095092 145141 133133 139139 145135 000000 000000 000000 000000 000000 000000
Hay02 168168 143143 161158 118118 161157 109091 133133 113104 109103 132132 158152 134134 149149 137137 099097 088086 000000 082082 095092 145141 133133 151151 145141 000000 000000 000000 000000 000000 000000
Hay02 168168 145143 158158 122122 161155 091091 133125 113104 109103 132132 152152 134134 154149 137137 097093 090076 000000 078078 095095 145145 133133 139139 145135 000000 000000 000000 000000 000000 000000
Hay02 168156 143143 158158 118118 161161 091091 133125 116104 109103 132132 152146 134134 148148 137137 095093 090088 000000 084078 095095 141141 133133 151151 147135 000000 000000 000000 000000 000000 000000
Hay02 168156 145141 158158 122118 161157 097091 133125 116104 109103 132132 152152 134134 149149 137137 097093 000000 000000 084078 095092 145141 133133 139139 145135 000000 000000 000000 000000 000000 000000
Hay02 000000 145143 158158 124118 161155 093091 133125 107104 109103 134132 158146 134134 149148 137137 099097 088076 000000 082082 095095 147141 135133 139139 147145 000000 000000 000000 000000 000000 000000
Hay02 153141 145145 164164 122118 161161 097091 133133 113110 109103 132130 158158 134134 154149 137137 093091 000000 171170 082082 098098 145145 133133 151139 147145 125125 138138 000000 000000 101101 000000
Hay02 141141 145145 158158 118118 161161 109109 133133 113104 109109 132132 158146 134134 154154 137137 091091 000000 170170 084082 098098 145145 133133 139139 135135 125125 131131 000000 000000 101101 000000
Hay02 168153 147141 158158 122118 161157 091091 133133 110104 109103 132132 152146 134134 154149 137137 107097 000000 000000 082078 098098 145145 135133 151151 147145 125125 139139 000000 000000 114104 000000
Hay02 168168 147143 158158 118118 161157 091091 133125 116113 103103 134130 158146 135135 154154 143137 097093 000000 171165 084084 098095 145141 133133 151151 145145 125125 139139 000000 000000 114114 000000
Hay02 168155 145145 164158 118118 161155 099091 133133 113104 103103 130130 146146 134131 149148 143137 091091 000000 170170 084082 098095 145145 133133 151151 147145 125125 139138 000000 000000 111101 000000
Hay02 168153 147141 167164 122118 157157 109099 133133 107107 000000 132132 152146 138134 154154 137137 099097 000000 170165 082082 095092 147145 133133 151139 147145 125125 142138 000000 000000 114111 000000
Hay02 168168 150145 161158 124118 161157 091091 133133 104104 103103 132132 152146 138134 149148 137137 095093 000000 171170 084082 098095 141141 133133 151151 147135 125115 137137 000000 000000 114101 000000
Hay02 168155 143141 158158 122118 161155 091091 133133 113104 103103 132132 146146 135134 149149 137137 097097 000000 170165 084078 095095 145145 135133 151139 147145 130125 139139 000000 000000 114111 000000
Hay02 168155 143141 164158 118118 161157 099091 133133 107107 103103 132132 146146 135134 154149 137137 097097 000000 170165 082082 095092 145145 133133 151151 147145 125125 139139 000000 000000 114111 000000
Hay02 153153 145145 158158 124118 161159 091091 133133 110107 107103 132132 146146 136134 154149 137137 093093 000000 171170 082082 095092 145141 133133 151139 147135 129125 139139 000000 000000 114111 000000
Hay02 168153 147141 167164 122122 157155 109099 133133 107104 103103 132132 152146 138134 149149 137137 099097 000000 170165 082078 095092 147145 135133 151139 147145 131125 142139 000000 000000 114111 000000
Hay02 155153 143141 167161 122118 161155 109109 133133 113113 109109 132132 152146 134134 154149 137137 097097 000000 171170 082082 095095 145145 133133 151151 147145 125125 142139 000000 000000 114104 000000
Hay02 153153 147145 158158 124118 161157 091091 133133 116107 107103 132132 146146 136134 154154 137137 093093 000000 171170 084082 095095 145141 133133 151139 145135 129125 139139 000000 000000 114111 000000
Hay02 168153 150145 158158 124122 161155 091091 133133 116113 109103 132132 146146 135134 154149 137137 097097 000000 170170 084084 095092 145145 135133 151151 147135 131129 142139 000000 000000 114101 000000
Hay02 168154 150145 161158 118118 161157 091091 133133 104104 109103 134132 152146 134134 149148 137137 095093 000000 171170 084078 098095 141141 133133 151139 147135 127125 137137 000000 000000 114101 000000
Hay02 168153 145141 158158 122118 161157 091091 133133 110107 107103 132132 146146 136134 149148 137137 097093 000000 171170 082082 095092 145141 133133 139139 147145 129125 139139 000000 000000 114114 000000
Hay03 168168 143141 164164 000000 161157 000000 133133 113110 103103 134132 146146 134134 154149 137137 099097 096088 171165 082082 098098 147145 133133 151139 145145 131125 138137 150150 148148 114111 000000
Hay03 168153 143141 164158 000000 161155 000000 133133 107104 103103 132132 152146 134131 149148 137137 099099 000000 171165 082078 095095 147147 133133 151151 147147 129125 140139 150150 148148 114111 000000
Hay03 154154 000000 158158 000000 161157 091091 000000 113104 103103 134132 158152 000000 154149 137137 097093 096086 171170 084082 095095 145141 133133 151151 145141 125125 139137 140140 148148 104104 000000
Hay03 168154 145145 158158 000000 161161 097093 133125 113104 000000 132132 146146 000000 149149 137137 097091 096086 170170 084082 098095 145145 133133 151151 145135 131129 139137 150136 148148 114104 000000
Hay03 154154 145141 167158 000000 161157 109091 000000 107104 103103 132132 158146 000000 154148 137137 099097 000000 171170 082078 095095 145145 133133 151151 145145 146129 142139 150136 148148 114101 000000
Hay03 168168 150145 158158 000000 161157 097093 000000 116104 109107 132130 146146 000000 149149 137137 099091 090088 170170 084082 095092 147145 133133 151151 000000 129125 142139 140136 148148 101101 000000
Hay03 168168 150145 158158 122118 157155 091091 133133 104104 103103 132130 158146 136136 154154 137137 099097 088088 170170 084084 095092 145145 135133 151151 145135 129125 139139 150140 148148 111104 134131
Hay03 154154 143141 164158 124124 161157 099091 133133 113113 103103 132132 146146 136134 149148 137137 093091 086086 171171 084084 092092 147141 133133 151151 145135 129125 138138 150150 148148 114114 134125
Hay03 168154 150141 158158 118118 161155 091091 133133 107104 109103 132130 152152 136134 149148 137137 097093 076076 170170 084082 095089 141141 135133 151139 147135 125125 138138 150136 148148 111104 134131
Hay03 168154 147145 158158 124122 161157 091091 133133 116113 109109 132132 152152 134134 149149 137137 000000 090086 171171 082082 095092 147145 133133 151151 145135 125115 141138 150150 148148 114114 134131
Hay03 168168 145143 167158 122118 157157 109093 133125 113110 107103 132130 152146 134134 154149 143137 097097 096096 171171 082082 095092 145145 133133 151151 147145 131125 133133 150150 148148 114114 125125
Hay03 168155 143143 167164 118118 157157 109099 133133 113107 109103 132130 158146 134134 154149 137137 093091 096076 171165 084082 095095 147145 133133 151151 147145 125125 143133 150140 148148 101101 134125
Hay03 168154 150143 157157 118118 161157 097091 133133 113113 103103 132130 158146 136134 149149 137137 091091 086086 170165 082082 095095 145141 133133 151139 147135 125125 138138 150136 150148 114101 131125
Hay03 154154 147143 164157 124122 157157 099091 133133 116113 109103 132132 146146 134134 154149 143137 000000 090086 171165 084084 098095 145145 000000 151151 000000 125125 137136 150140 148148 111111 131131
Hay03 168155 147145 161158 122118 161157 091091 133133 116113 109103 132132 152146 134134 149148 137137 097093 096090 171171 084082 098095 145141 135133 151151 145145 131125 137136 150150 148148 114101 131125
Hay03 155154 147143 158158 118118 157157 091091 133133 116113 109103 134132 152146 136134 149148 137137 097093 000000 171165 084082 098092 145141 133133 151139 145135 125125 138136 150140 148148 111104 131125
Hay03 000000 143141 161161 118118 161157 109097 133133 116113 109103 132132 152146 136134 149148 137137 097093 000000 171171 084082 095092 145141 135133 151139 145145 125125 138138 150150 148148 114114 131125
Hay03 168168 141141 164164 122118 157155 099091 133133 113107 103103 132130 158152 134134 154149 143137 099097 086076 170170 082082 095092 145145 135133 151151 145135 131125 138138 150140 148148 114111 134134
Hay03 168154 000000 161158 122118 161157 091091 133133 113104 107103 132132 158152 136136 149149 137137 000000 086086 171171 082082 095092 145145 133133 000000 141135 125125 138137 150140 148148 114111 131131
Hay03 154154 143143 158158 118118 161157 097091 133133 107104 000000 132132 146146 136134 154149 137137 093091 076076 171171 082078 098092 145145 133133 151139 145141 125125 136136 150150 150150 111101 134131
Hay03 168154 147143 161158 118118 161157 109091 133125 107107 103103 132130 146146 134134 000000 137137 097097 076076 171171 082082 098095 145145 133133 000000 145135 125125 138131 140140 150148 000000 134131
Hay03 155155 147143 167167 118118 161157 109089 133133 107104 103103 132132 158146 138136 154149 137137 097097 076076 171171 082082 092092 145145 133133 151151 147145 125125 000000 150150 148148 000000 131131
Hay03 168154 145145 164158 122122 161157 099097 133133 113104 109103 132132 158152 134134 154149 137137 097097 000000 171171 082082 095092 145145 135133 000000 145141 131125 138138 150150 148148 114114 131125
Hay03 156154 143143 167164 124118 155155 109099 133133 107104 103103 132132 158146 134134 154149 000000 097091 000000 000000 000000 095095 147147 133133 151151 145135 129125 000000 150140 148148 114114 125125
Hay03 168168 145145 164164 122118 157155 099091 133133 113104 107106 132132 158146 136134 154148 137137 099091 096096 170170 084084 000000 000000 133133 000000 145145 131125 000000 150150 148148 000000 134134
Hay03 168153 147143 167158 000000 161155 109091 133133 116113 107103 132132 158152 134134 148147 137137 097097 090086 171165 084082 095092 145145 133133 151151 145145 000000 143132 150136 148148 111111 000000
Hay03 000000 000000 000000 000000 000000 000000 133133 000000 000000 000000 000000 000000 154148 000000 097091 000000 000000 000000 000000 000000 000000 000000 000000 000000 000000 000000 000000 000000 000000
Hay03 168168 145141 161158 000000 157157 091091 133133 113113 107103 130130 146146 136134 149149 143137 097095 096096 171171 082078 095095 145145 133133 151151 147145 131129 139137 150150 148148 114114 000000
Hay04 156154 147145 158158 124124 157157 093093 133133 116107 109103 132132 152146 134134 154148 145137 099095 090090 171165 084082 098095 147147 000000 000000 145139 129125 000000 150150 148148 111104 000000
Hay04 154154 145143 164158 124124 157157 099091 133133 110107 109103 132132 152146 134134 149149 137137 097089 092088 000000 082082 095095 145141 000000 000000 147145 129129 139139 150140 150148 114111 137131
Hay04 156154 147145 158158 124118 161161 109091 133133 113113 000000 132132 152146 134130 154148 145137 097093 096096 170170 084082 000000 000000 000000 151151 145135 125125 141139 150150 148148 114111 000000
Hay04 156154 143141 164164 124118 161157 099099 133133 107104 103103 134132 158146 136134 154149 000000 099097 000000 000000 082078 098095 147145 000000 000000 145135 129125 139139 150150 148148 114114 134134
Henty02 000000 147145 161158 122118 159157 099091 133125 107107 121121 134134 158152 138134 154154 143137 093093 092092 171170 084084 095095 145145 135133 151151 143141 131125 137126 150140 148144 101101 131131
Henty02 154154 145141 158158 122122 155155 107091 133133 104101 119119 132132 000000 138136 154149 137137 095093 090086 170170 084082 095089 145145 133133 151151 000000 129127 143131 150148 148148 104101 131131
Henty02 154154 143141 161158 118118 157155 093091 133133 107101 119119 132130 158152 136134 154149 137137 093091 092090 171171 084082 095092 145145 133133 151151 145135 131123 000000 150148 148148 101101 125125
Henty02 168153 147145 158158 122122 161157 101093 135133 101101 105103 132132 158146 136136 149149 145137 093093 090090 171170 084082 095095 145145 135133 151151 145143 125125 133133 150148 148148 114101 131125
Henty02 161154 150143 167164 122122 161157 109107 133125 104104 103103 134132 158146 138134 149148 143137 091091 096086 171171 086084 095095 145141 133133 151139 145145 144129 130117 150148 150148 111101 125125
Henty02 154154 147143 158158 122122 157155 107093 133125 110110 127127 132130 158152 138136 149149 000000 091091 088088 171170 082082 095095 145145 133133 151151 147145 129129 139137 148148 148144 114114 134128
Henty02 154154 145143 164158 118118 159157 109091 133125 110104 111107 136132 152152 138138 154148 137137 095095 088088 171171 082082 095092 145141 135133 151151 145135 131125 138137 150140 148148 111101 131131
Henty02 154154 145141 158158 118118 161155 000000 125125 110101 119119 136136 152152 138136 154148 137137 095091 090090 171170 082082 095095 145145 133133 151151 145143 131129 139126 150148 148148 101101 131125
Henty02 000000 149143 167158 122122 157155 107107 133125 110110 127127 132130 158152 138138 149148 137137 091091 088088 171170 082082 095095 145145 133133 151139 147145 129129 139118 148136 148144 114104 134128
Henty02 000000 000000 000000 000000 159157 107107 133125 104104 127127 132132 000000 000000 000000 000000 093091 096090 171171 082082 095095 145145 133133 151151 000000 129129 000000 140136 148148 101101 131131
Henty02 154154 145143 158158 122118 161157 111091 133133 104104 105103 132132 158158 136128 154149 137137 091089 000000 171165 084084 095095 145122 133133 151139 145143 131129 133133 150148 148145 114111 131125
Henty02 154154 147141 158158 124118 157157 109101 135133 104104 109109 134132 152146 134131 149149 143137 000000 088086 170165 082082 095095 141141 135133 151151 143139 129128 137126 150150 148144 114111 131125
Henty02 161154 147147 158158 118118 157157 107091 133133 110101 119119 132132 152152 138138 154149 143137 093091 090088 170170 084084 095092 145122 135133 151151 145145 131125 144144 150140 148148 114114 125125
Henty02 155154 145141 167158 124124 157157 109091 133125 104104 115115 136132 152146 138136 154149 137137 093093 090088 171171 084084 095092 145122 133133 151151 143137 129125 137130 150150 148144 111101 134134
Henty02 154154 147143 167158 122122 157155 139091 133133 113107 109109 134132 158158 136128 154148 137137 093093 096092 171171 084082 098095 141141 133133 139139 147145 131131 138137 150150 148144 114101 134134
Henty02 154154 145145 167167 118118 157155 091091 125125 110104 109109 132132 158158 134134 154149 137137 093093 086086 171171 084082 105095 144144 133133 151151 143143 131124 139130 150148 148148 111101 134134
Henty02 168155 145141 158158 122122 159157 093091 133125 110110 105103 132130 158158 134130 149149 000000 093091 088088 171171 082082 095095 145145 133133 151139 143143 125118 133130 150136 148148 114104 134134
Henty02 155155 143141 158158 118118 157155 111091 133125 000000 103103 132132 158158 138131 154149 143137 093091 090086 171171 084082 095089 145145 133133 151151 145145 127125 137137 148144 148148 111111 131131
Henty02 154154 000000 158158 118118 161155 107107 125125 110101 127127 132132 158158 138136 149149 000000 095093 090090 170170 084082 000000 145141 133133 151151 143135 144124 000000 148144 150148 114104 000000
Henty02 168153 141141 158158 122118 157157 093091 133125 110101 109103 132130 158152 138128 154149 137137 095091 088088 170170 084082 095095 000000 133133 000000 147145 139107 137137 150148 150148 000000 131131
Hillston04 000000 000000 000000 000000 000000 000000 133133 107101 000000 134132 152146 000000 000000 000000 000000 000000 000000 000000 098092 145145 000000 000000 000000 125125 000000 000000 000000 000000 125125
Hillston04 161155 145143 167164 118118 157157 109091 133133 000000 119119 132132 152152 000000 000000 000000 093093 090080 171171 082082 095095 145141 000000 151151 145139 125125 137137 150144 150148 114101 134134
Hillston04 000000 143143 000000 118118 000000 000000 133125 113104 000000 000000 000000 000000 000000 000000 000000 090080 000000 000000 000000 145141 000000 000000 000000 127125 000000 000000 000000 000000 134134
Hillston04 154153 143141 164158 122118 157155 105093 135133 107104 111107 134128 152152 134134 154148 147138 091091 078078 171171 082082 095092 145141 000000 151139 147145 125125 143143 150150 148145 111101 140140
LakeCarg02 168154 143143 164158 118118 157157 107099 135133 113113 119103 132130 158158 138136 149148 137137 091091 088088 000000 084084 101092 145145 133133 149149 147145 000000 138138 140140 148148 114114 131126
LakeCarg02 168154 145143 161158 000000 161157 097091 133125 110110 119103 132130 158152 000000 149149 137137 093091 000000 000000 000000 095095 145143 133133 151149 145135 145131 000000 150140 148145 114104 131126
LakeCarg02 168154 143143 164158 122122 161157 107095 135133 110110 119103 130130 158152 138134 154148 143137 091091 090084 000000 084080 095095 145145 133133 151151 147145 125125 142137 156140 145145 114101 134134
LakeCarg02 168154 145143 164158 124118 157157 097093 133133 101101 103103 132132 000000 138138 149149 143137 099091 088088 000000 084084 095095 145143 000000 151151 147147 000000 000000 150140 148148 114114 131131
LakeCarg02 168168 143143 158158 000000 161155 101101 135133 107107 111103 132130 158152 138134 149149 137137 091091 088084 000000 084082 092092 145143 133133 151149 145145 000000 000000 150140 148148 114111 131131
LakeCarg02 168154 143143 000000 000000 000000 107095 135125 104104 000000 134132 152152 134131 149149 137137 091091 088084 000000 084084 000000 145143 000000 000000 147137 000000 000000 150140 148148 000000 134134
LakeCarg02 168154 147143 158158 122118 161157 095093 133133 110110 119103 000000 152152 138134 154149 143143 091091 000000 000000 084080 095095 145143 133133 151149 147137 131127 141137 150150 148148 000000 134131
LakeCarg02 168154 143143 161158 122118 163161 095091 133133 104104 000000 132128 152152 138131 154148 143137 105091 088088 000000 084084 095095 145145 133133 151151 145145 131127 143137 150150 148148 104101 134134
LakeCarg02 168161 143143 161158 122118 161157 097097 133111 110110 119109 130128 152152 136131 154154 145137 099091 090088 000000 084084 092092 143141 133133 149149 145145 127125 138138 150140 000000 114101 134131
LakeCarg02 168168 143143 161158 122122 157157 097091 133133 107107 103099 132130 158152 133131 154149 143137 091091 088084 000000 084084 095095 145143 133133 151151 147147 125125 139139 150140 148148 111111 131131
LakeCarg02 168154 143143 158158 122122 155155 097097 111111 000000 119109 132130 152152 136131 154149 137137 099091 088084 000000 084082 095092 145141 133133 151151 147137 125125 139139 156150 000000 101101 134125
LakeCarg02 168154 145143 158158 122122 157155 093091 133133 104104 103099 130130 152152 138131 154154 145137 091091 086086 000000 084084 098095 145143 133133 151151 145137 131125 144140 156150 145145 101101 131131
LakeCarg02 154154 147143 167158 118118 161157 097091 125111 113113 119103 132132 152152 136136 154149 143137 093091 088088 000000 086086 095095 145145 133133 151149 147147 131131 139139 150150 148148 104104 131125
LakeCarg02 168154 145143 161161 122122 157157 109093 133125 107107 119099 134130 152152 136134 154149 137137 093091 084084 000000 084084 095095 145145 135133 151149 147145 125125 139139 150150 148145 111101 134131
LakeCarg02 168168 143143 161158 122118 161161 101093 000000 110110 103099 132130 152152 138134 154154 137137 095091 090088 000000 084084 095095 143141 135133 151149 145145 129125 139139 150148 148145 114111 134131
LakeCarg02 161154 145143 167158 000000 161157 000000 133111 101101 103103 132132 152152 134130 154154 145145 093091 088088 170170 084084 095092 145141 133133 151151 147145 119117 143143 148140 148148 111101 000000
LakeCarg02 168168 145143 164158 000000 157157 107093 135133 104104 103103 130130 158152 138131 154149 137137 091091 086084 171171 084084 095095 145143 135133 151149 145135 000000 141141 156150 148148 101101 000000
LakeCarg02 168168 145143 158158 000000 157157 000000 133133 000000 103103 130130 158152 138134 154154 143137 107091 088084 171171 084084 095092 145143 133133 149149 145145 000000 141137 150148 148148 111104 000000
LakeCarg02 168154 143143 158158 000000 157157 101095 135133 104104 119103 130130 152152 134134 154149 137137 093091 088086 171171 000000 095095 145145 133133 151149 145135 000000 137137 156150 145145 111101 000000
LakeCarg02 154154 147143 161161 000000 157155 000000 133133 110104 119103 132132 158152 000000 149149 137137 091091 090086 000000 084080 092092 145143 133133 149149 147145 131129 138138 150140 148148 104101 000000
LakeCarg02 160154 147143 164164 000000 161157 107097 135135 107107 103103 132132 158158 138138 154149 143137 093091 088084 171171 084082 095095 145145 133133 151151 145145 131125 141141 150150 148148 104101 000000
LakeCarg02 168153 000000 158158 000000 157155 000000 133133 000000 105103 132132 158146 138134 149148 137137 105093 084084 171171 084082 095092 145141 133133 151151 147139 000000 142137 148148 148148 114111 000000
LakeCarg02 168153 145143 161158 000000 157157 109095 133133 104104 119099 132130 152152 134134 154154 137137 091091 086084 171171 084084 095092 145143 133133 149149 000000 129125 138137 150150 148144 111104 000000
LakeCarg02 168168 147143 161158 000000 161161 091091 133125 107107 103103 132130 158152 131131 154149 137137 099091 088088 171171 084084 092092 143143 133133 151151 000000 000000 142138 150140 148148 114101 000000
LakeCarg02 168154 145143 161158 000000 161157 097095 133133 113113 119099 132130 152152 136134 149149 137137 093091 088084 171170 084084 092092 145143 133133 151149 000000 125117 138138 156150 148148 104101 000000
LakeCarg02 168168 143143 158158 000000 161157 000000 135133 107101 103103 132132 158158 138136 149148 143137 091091 088084 170170 084084 095095 145143 133133 149149 143139 000000 141137 150148 148148 111111 000000
LakeCarg02 168154 147143 164158 000000 157157 107095 135125 113110 103103 132132 152152 138131 154149 143137 091091 090086 171171 080080 095092 145143 133133 149149 000000 000000 141138 150148 148145 111101 000000
LakeCarg02 168154 000000 000000 000000 000000 093091 133125 000000 099099 000000 000000 134134 000000 143137 000000 084084 000000 000000 095095 000000 133133 000000 000000 000000 000000 000000 148145 114101 000000
LakeCarg02 168160 147143 158158 000000 000000 000000 135125 107107 000000 138130 152152 138134 149149 137137 095089 088084 171171 084080 095095 145141 133133 151151 145145 000000 138137 150150 000000 104104 000000
LakeCarg02 154154 147143 164158 000000 000000 107101 135135 110107 103103 132130 158152 138134 149149 145137 093091 090088 171165 084080 092092 145145 133133 151149 147145 129125 141137 150140 000000 104101 000000
LakeCarg02 154154 145145 167158 000000 161157 091091 133125 104104 103103 132132 158158 000000 154149 137137 105093 088088 170170 084082 095092 145145 133133 151151 147145 129125 142142 150140 148148 114104 000000
LakeCarg02 168154 143143 164158 000000 157157 107091 135133 113113 000000 132130 152152 000000 154149 137137 093091 088084 171171 082082 095095 145145 135133 151151 147145 131129 141137 150140 145144 114114 000000
LakeCarg02 168154 147143 000000 000000 161161 107095 135133 113113 119103 132130 158152 000000 154148 137137 095091 000000 171165 084082 095095 145141 133133 149149 147137 144131 141137 150148 148148 111104 000000
LakeCarg02 168154 147143 164158 000000 157155 107095 135125 113113 109103 132130 000000 000000 154149 137137 091091 088088 171165 080080 092092 145143 133133 151149 147145 129125 141138 150140 148148 000000 000000
LakeCarg02 168168 147145 161158 118118 161157 097097 133133 113110 103103 132132 152146 138136 154149 137137 000000 086086 171171 000000 101092 145143 135133 151149 147145 144129 139138 150150 148145 114104 134131
LakeCarg02 154154 147143 158158 122118 157157 097095 133133 104101 119107 132130 152152 134134 154149 143137 000000 088086 171171 084084 095095 000000 133133 000000 000000 000000 137137 156150 145145 101101 134131
LakeCarg02 154154 145145 158158 118118 157157 097095 133133 113113 119119 132130 152152 136134 154154 143143 000000 000000 171171 084084 095095 145145 135133 151149 147135 132125 000000 150150 148145 104101 134131
LakeCarg02 154154 145143 164161 122118 157155 107093 135125 110110 103099 130130 152152 138134 154149 000000 095091 090084 171171 084084 095095 145141 135133 151149 147147 131125 142138 150140 148145 114101 134134
LakeCarg02 168154 145145 158158 122122 157157 097097 125125 107104 103103 130130 158152 134131 154149 137137 099093 086084 171171 084084 095095 145145 135133 151149 145137 125125 142138 156150 148145 101101 134134
LakeCarg02 168154 145143 158158 122122 157157 095095 133125 110110 119119 132130 152152 136134 154154 143143 091091 090084 170170 084084 095095 145143 135133 151149 147135 127125 139139 150150 148145 101101 134131
LakeCarg02 168154 145143 164161 122122 161155 107093 135125 113113 103099 132132 152152 138134 154154 143137 093091 088084 171165 084084 095095 145145 135133 151149 145135 143125 142139 150150 145145 104101 134131
LakeCarg02 160154 145143 164161 124118 161155 107093 135125 113113 103099 132130 158152 134132 149149 137137 095091 088084 000000 084084 101095 145141 133133 149149 147147 145129 000000 148140 148145 114101 000000
LakeCarg02 161160 147145 164158 121118 157155 107097 135109 104104 103103 130130 152152 134134 149149 137137 093091 096088 000000 084084 092092 145145 135133 149149 147147 125125 000000 150150 148148 114104 134131
LakeCarg02 168168 147143 164161 122118 157155 097097 135133 110107 105103 134132 158152 136132 149149 137137 099091 092088 000000 086084 095095 143141 133133 151151 147147 129125 000000 150150 148148 104101 131131
LakeCarg02 168154 143143 161158 124122 161157 097095 133109 113110 119103 130128 158152 136130 148148 143137 105093 090088 000000 000000 095095 145145 133133 149149 145145 145105 000000 150150 148148 104104 131131
LakeCarg02 168160 147143 164164 122118 157155 107091 135133 104104 103103 132132 152152 134132 154149 000000 091091 088088 000000 084084 095092 145141 133133 151151 147147 000000 000000 150140 148148 114104 134131
LakeCarg02 178154 145143 167161 122118 165157 093091 125125 110104 114099 132130 152146 134132 154149 137137 093093 000000 171171 084082 095092 145145 133133 151149 145137 129125 142138 156140 148146 114101 134125
LakeCarg02 154154 145143 158158 124118 161157 101093 135133 110110 103103 132132 152152 138134 154149 137137 093091 000000 170170 084084 095092 143143 135133 000000 147147 131117 141137 150140 148145 114104 134125
LakeCarg02 171154 143143 164161 122122 157157 107093 135125 110110 114114 130130 158152 138134 154149 137137 091091 090084 171171 084080 092092 145141 133133 151151 145145 129125 133133 150140 145144 101101 000000
LakeCarg02 171154 143143 158158 118118 157157 097091 133111 107107 109103 134132 158158 136134 149149 145145 111093 092088 171171 084084 095095 145145 133133 151151 145135 131125 137133 150150 148148 104101 125125
LakeCarg02 161154 143143 164158 122118 157157 000000 135125 000000 109103 132132 158152 138132 149149 145137 091091 092088 171171 084078 095095 145143 133133 151149 149149 125125 137137 150140 148145 114101 131125
LakeCarg02 161154 147145 164161 122118 161157 107095 135133 107104 103103 132132 158152 131131 149149 145137 093091 092088 171165 084084 095092 145145 135133 151151 147147 125125 139135 150150 148145 104101 131128
LakeCarg02 161155 147143 158158 118118 157157 107093 133111 110110 119119 132130 158152 134131 149149 145137 091091 090084 170170 082080 095083 145145 135133 151151 145143 131125 135135 150150 148148 104101 131131
LakeCarg02 171171 145145 158158 000000 157157 093091 133133 104104 119103 134134 152152 138138 149149 137137 091091 094088 171171 084084 092092 145143 135133 151149 145143 131127 139137 150140 148148 114101 129129
LakeCarg02 000000 000000 000000 000000 000000 000000 000000 000000 111105 134134 000000 138132 000000 139137 000000 000000 171171 000000 092092 000000 000000 151151 145145 000000 139135 000000 000000 000000 000000
LakeCarg02 168168 143143 158158 122122 157157 111097 133111 107104 111103 132132 158152 138136 149149 145145 093091 088088 171170 084084 095095 145145 133133 151149 147145 125125 137137 150150 148148 111104 000000
LakeCarg02 154154 145145 161158 122118 157157 107093 133125 113113 103099 132132 152152 134131 154149 000000 093091 088088 171165 084084 095095 145145 135135 151149 145135 125125 000000 156150 148145 114101 134134
LakeCarg02 000000 152147 158158 124118 161157 093091 133133 110110 000000 132132 152152 138134 000000 137137 093091 094090 171171 080078 095092 143143 133133 151151 145135 128125 141137 150150 148148 104101 134131
LakeCarg02 168154 145145 158158 118118 161157 111093 133133 107107 119114 132132 152152 136132 000000 145145 091091 088084 171171 082082 095095 145143 133133 000000 147145 129117 141137 150150 148148 111101 000000
LakeCarg02 155154 147143 158158 118118 161157 101097 135111 110110 105105 132132 158146 134131 149149 145137 091091 090088 170170 080080 095092 145126 135133 151151 149145 131129 129117 150150 148148 101101 000000
LakeCarg02 154154 147143 161158 118118 157157 097093 133133 110110 119103 132130 152152 138138 154149 145145 091091 090090 171165 080080 000000 143143 133133 149149 147139 131129 133133 150140 148148 114104 128128
LakeCarg02 161154 147143 158158 118118 157157 097093 133111 110110 114103 132130 158152 132132 149149 145137 091091 090084 171171 082080 095092 145126 133133 151151 137137 144127 137137 150140 148148 114104 000000
LakeCarg02 171171 143143 164158 122122 157155 107097 135125 113113 121105 132132 158158 138138 149149 137137 091091 086084 171171 084084 095092 143126 133133 151149 145135 144127 152139 150150 148145 104101 000000
LakeCarg02 171171 143143 161158 122122 161157 101097 135133 110104 000000 132130 152152 134132 149149 137137 091091 088088 171171 086082 098092 145143 133133 151151 141137 144127 152139 150150 148145 101101 131128
LakeCarg02 154154 147147 161158 000000 157157 095093 133133 110110 114105 130130 152152 136131 154149 147145 091091 088088 171171 084080 095095 145143 133133 151151 145145 131125 000000 150150 148145 104101 131131
LakeCarg02 171154 143143 161158 118118 161157 101101 135133 110110 114105 132132 158152 134131 154149 137137 091091 090090 171165 082082 000000 145143 133133 149149 145145 144131 137133 150140 148145 114101 131131
LakeCarg02 171161 145145 164164 000000 157155 107107 135135 110104 000000 132132 152152 138134 149149 147137 091091 090088 171171 082080 092092 145145 133133 151151 145137 127125 137113 150150 148148 104101 131131
LakeCarg02 171154 147145 167161 122122 157157 109091 133125 107107 103103 132130 158152 134132 154149 137137 095093 088078 170170 084084 092092 145145 133133 151149 147135 144125 137133 140140 148148 114101 131131
LakeCarg02 154154 145143 161158 122118 157157 000000 133133 104104 000000 000000 152152 138134 154149 147137 095091 088088 171165 084084 095092 145143 135133 151149 147145 125125 141137 150150 148145 114111 134131
LakeCarg02 154154 143143 158158 122118 157157 093093 133133 107107 000000 132130 152146 131131 149148 147147 091091 084084 171170 084084 095095 145143 135133 151149 145135 125117 141137 150150 148145 111101 000000
LakeCarg02 154154 147143 158158 000000 161157 000000 133111 110110 119103 132130 152152 000000 154149 143137 093091 090090 171165 080080 095095 145145 133133 151149 147145 131129 137137 156150 148148 104101 000000
LakeCarg02 168168 143143 164161 000000 161161 097093 133133 110110 119105 132130 158152 000000 149149 143137 099091 090090 171171 080080 095095 145141 133133 151149 147145 127125 139139 150150 148145 111101 000000
LakeCarg02 168154 147143 158158 000000 157157 111097 133111 000000 103103 132130 152152 000000 149149 143143 093091 088088 171170 084084 095095 145145 133133 149149 147145 127127 137137 150140 148148 114111 000000
LakeCarg02 168154 143143 161158 000000 161157 095093 133133 110104 119103 132130 152152 000000 149149 137137 091091 090088 171171 082080 092092 145143 133133 151151 147147 131127 140137 150150 148148 101101 000000
Leeton03 161153 152145 158158 124122 161161 107095 133125 107101 000000 134132 158152 136131 154148 145137 093093 088088 000000 084084 095092 145145 133133 151151 145143 125121 143133 150140 000000 114114 131131
Leeton03 168152 152145 158158 118118 161157 107095 133125 107107 103101 136132 152152 136134 154149 145137 093091 092092 000000 084084 000000 145145 133133 151151 145145 145145 137137 150150 148148 114111 134134
Leeton03 154152 152152 158158 124118 157157 107107 125125 113104 119119 134132 152152 132131 154148 147145 093091 088088 000000 082078 095095 141141 133133 151151 147143 145129 137133 150150 148148 114104 134134
Leeton03 168154 147143 164158 122118 161157 109107 125125 107101 111103 132132 158152 134131 148148 145137 105093 092088 000000 084082 095095 141122 133133 151151 145143 145124 137133 150150 148148 114111 134134
Leeton03 168154 147145 167158 118118 157157 101095 133133 113107 105105 132132 152146 134131 154149 137137 093091 096092 000000 082082 098095 145145 133133 151141 143143 125125 140137 150148 148148 114104 125125
Leeton03 154154 152147 167164 124118 157157 107101 133125 107104 121119 132124 152152 130128 154154 137137 103093 088086 000000 084082 095095 145145 135133 151151 143135 125122 142142 150140 148148 104101 130130
Leeton03 168168 152145 167158 122122 163161 107101 133125 000000 121119 132124 152146 136131 154148 137137 093091 088088 000000 084084 089080 145141 135133 151151 145143 145113 140132 150150 148148 114101 134125
Leeton03 154152 152147 164158 118118 157157 109095 133125 107104 105103 134132 152152 134134 154154 137137 105093 092090 000000 084084 092092 145123 133133 151149 135135 145125 140137 150150 150144 114104 134125
Leeton03 154154 152145 158158 124122 157157 107091 133125 110104 105103 134132 158158 134134 154149 147137 091091 088088 000000 084082 095092 145141 133133 151151 145143 127121 137137 150148 148148 104101 134131
Leeton03 154154 152145 167158 124124 161157 107101 133125 113107 111103 132132 158152 136134 154149 137137 091091 088088 000000 084082 095092 145141 133133 151151 145135 121121 142137 150150 148144 114104 134134
Leeton03 168153 152145 158158 122122 161157 107107 125125 113104 111103 132132 158152 134131 154154 147137 093091 096088 000000 082082 095092 145141 133133 151149 143135 145125 137134 150140 148148 114104 131131
Leeton03 154154 152147 158158 122118 161157 107095 133125 107107 111105 132132 158152 134131 154154 137137 093093 092092 000000 084084 095092 145141 135133 151151 147145 131124 133133 150150 148144 111101 000000
Leeton03 154154 152152 158158 124122 157157 107095 133125 107101 111103 132132 158152 134131 154149 145137 091091 092088 000000 084084 095092 145141 135133 151149 147135 125121 137133 150150 148144 114101 134134
Leeton03 161152 152152 158158 124118 157157 095091 135133 110107 119111 132132 152152 136132 154149 147137 105105 088088 000000 084084 095095 145143 135133 151151 147135 145121 142133 150139 150144 104101 134131
Leeton03 168168 152147 164158 122122 157157 109095 133125 113107 111105 000000 158158 134131 149149 000000 105105 092088 000000 084082 095095 145122 133133 151149 000000 145145 140137 140140 150144 104101 134131
Leeton03 154154 147147 167158 124122 157157 101095 133133 107107 107105 000000 158152 134134 154154 000000 000000 092088 000000 084084 095095 145145 133133 151151 143143 124121 140140 150140 148144 000000 134125
Leeton03 154152 147145 158158 122118 157157 107107 125125 107107 119119 132132 158152 134134 154148 147137 000000 088088 000000 082082 095092 145145 133133 151149 147145 145125 137137 150150 148148 104104 134134
Leeton03 154154 152147 164158 124124 157157 109107 125125 107107 121103 132132 152152 134128 154154 137137 105091 092092 000000 084084 092092 141122 133133 151151 000000 125121 137137 150150 148148 114104 134134
Leeton03 168154 147143 158158 000000 161157 107107 125125 107104 111103 132132 152146 000000 154149 000000 093093 088082 000000 084082 095095 000000 133133 151151 000000 145122 000000 150150 150150 114114 134134
Leeton03 153153 145143 158158 000000 157157 000000 133133 110107 103103 132124 158152 134131 154149 147145 093093 088078 171170 084084 104095 145145 133133 151151 145143 129125 137137 150150 148148 114104 000000
Leeton03 168153 152147 158158 000000 161157 000000 125125 113107 103103 136132 158152 136134 154148 145137 103093 088078 171171 084084 095092 145145 135133 151151 145145 131124 140137 150150 148148 114101 000000
Leeton03 168155 145143 167158 118118 157157 091091 133133 107101 111103 134132 152152 134128 154154 137137 093091 092092 170165 082082 095092 145141 135133 151151 143143 125105 133133 150150 148148 104104 125125
Leeton03 154152 147145 167158 124118 157157 107095 125125 107101 119105 134132 152152 134134 154149 137137 091091 092090 170170 084082 095092 145141 135133 151151 141133 144129 140137 150148 148144 104104 000000
Leeton03 154154 147141 158158 118118 159157 107097 125125 110110 103103 132132 158152 136130 154154 137137 093093 088088 170170 082082 098095 143141 133133 151139 143141 125112 137137 150136 148148 114101 000000
Leeton03 169154 145143 167158 122122 157157 107093 133125 107107 121103 132124 158152 136128 149148 137137 103091 092088 171171 084084 095095 145145 133125 151149 147143 000000 140137 150150 148148 114114 137134
Leeton03 168154 000000 158158 124122 157157 095091 133133 110104 107103 132126 158146 134131 154149 137137 093093 088086 171170 082082 092092 145143 133133 151151 145143 000000 137133 150140 148148 114114 134134
Leeton03 168154 152152 158158 124122 161157 109093 133133 113113 103103 134134 158158 134134 154148 137137 099099 096088 171170 084078 095092 145141 133133 151149 145145 000000 138137 150150 148148 114114 134134
Leeton03 154154 152145 158158 124124 161157 095091 133133 107104 111103 132132 152146 136131 154149 145137 093093 088080 171171 084084 095092 145143 135133 151151 143135 129125 137133 150150 148148 114101 134134
Leeton03 154154 147145 158158 124118 161157 095091 133133 113107 111103 132132 158146 136131 149148 145137 105105 096080 171170 084082 095092 145143 133133 151151 143135 129124 137133 150150 148148 114101 134125
Leeton03 154154 147145 167164 122118 161155 095095 133133 107104 111111 132132 158152 136136 154149 137137 093093 088080 171170 084084 092092 145145 135133 151149 147135 000000 143133 150148 148148 104101 134125
Leeton03 154152 152147 164158 124118 157155 000000 133133 113104 119119 132132 158152 134134 154149 137137 093093 096088 171170 084082 095092 145141 133133 151149 143135 144129 141137 150148 148148 114101 134134
Leeton03 168152 152152 158158 122118 161161 099099 133133 110104 103103 134132 158152 136130 154154 145137 091091 088086 171171 084084 095095 145141 133133 151151 143135 000000 145140 150148 148148 114101 134131
Leeton03 168154 152145 167158 124122 161161 000000 133133 107104 103103 132132 158146 134134 149148 145137 093093 088088 171171 082082 095077 145145 133133 151151 147145 000000 000000 150148 148148 114101 134134
Leeton03 153153 150145 158158 124122 161161 095095 133133 113107 111103 132132 158146 131131 000000 145137 093085 092088 171171 084082 098095 145145 133133 151151 143137 129125 137133 148140 148148 114104 125125
Leeton03 153153 145145 167167 122122 157157 095091 133133 107104 111107 132132 158152 000000 000000 145137 093093 084080 171170 084084 092092 145141 000000 151149 145143 129125 142139 148140 148148 114104 134134
Leeton03 154152 152145 158158 124118 000000 000000 133133 000000 103103 134132 158158 136130 154154 143137 091091 088086 171170 084084 098095 000000 133133 151151 143143 000000 145141 150150 148148 114101 134131
Leeton03 154148 147147 167158 118118 161159 111097 133133 104104 105103 132132 158152 134131 149148 145137 099091 096090 000000 082082 104098 145145 133133 151151 145145 125125 139139 148140 148148 114101 137125
Leeton03 168154 147145 158158 000000 157157 107107 125125 113110 119103 132124 152152 134134 154154 147137 091091 096088 170170 084082 095092 000000 135133 151151 145143 131124 136133 150150 148148 101101 000000
Leeton03 168153 000000 158158 000000 157157 107091 133125 113107 000000 134132 158146 000000 000000 137137 103093 096092 171171 082082 095095 145145 133133 151149 145141 000000 000000 150150 148144 114111 000000
Leeton03 168154 152143 167158 000000 157157 101095 133133 110107 111103 132132 152146 136136 154149 145137 103103 092088 171171 084084 095095 145145 135133 000000 145143 131124 139134 150150 148148 114104 000000
Leeton03 153153 152147 167158 000000 163161 101099 133133 107104 000000 132124 158146 136134 154148 137137 103093 088086 171171 082082 095092 145145 133133 151151 143137 119112 145140 150150 148148 114101 000000
Leeton03 168168 152147 000000 000000 157157 109095 133125 113107 105103 134132 152146 134131 154154 137137 093093 096096 171171 082082 095092 145122 135133 151151 143135 131125 137137 150140 150148 114104 000000
Leeton03 168154 147147 164158 118118 161157 109095 133125 113107 119111 136132 158152 134132 154154 137137 105105 088088 000000 082082 000000 145145 133133 151151 137135 129125 000000 150150 148148 101101 000000
Leeton03 154152 152143 158158 124118 163157 109099 133125 113107 119103 132130 158152 134132 154154 147137 105091 088088 000000 084082 104095 143143 133133 151149 145143 145122 000000 150148 148148 114101 134125
Leeton03 168154 152147 158158 118118 157155 107107 125125 113107 103103 134132 152152 132132 154154 137137 091091 096096 000000 084082 095095 141141 133133 151151 145145 131124 000000 150150 148144 104101 134134
Leeton03 168154 145143 164164 122118 157155 107107 125125 113113 109103 132132 152152 134134 154154 137137 105093 088088 000000 084082 095092 145141 000000 151151 143135 129125 000000 150150 148144 114111 131131
Leeton03 168154 152145 164158 122118 161157 109099 133125 113104 103103 134134 158152 134132 154154 145145 091091 096086 000000 084082 095095 145141 133133 151151 145143 145124 000000 150150 148144 104101 131131
Leeton03 168154 152152 167158 122118 161157 107091 125125 107104 107103 136132 158158 132132 154149 137137 093091 086086 000000 084082 095095 145141 133133 151151 147145 124112 000000 150148 148148 104101 131131
Leeton03 163154 150145 167158 124124 161157 101097 133125 107104 121103 132132 158152 134128 154154 137137 105105 088088 000000 082082 095092 145145 133133 151151 143141 129126 000000 150148 148148 104104 134134
Leeton03 163153 152147 167158 124124 161157 091091 133133 107101 103103 134132 158152 132132 154149 145137 097093 092088 000000 084082 095080 141141 133133 151151 145143 126112 000000 150150 150148 114114 131125
Leeton03 000000 000000 000000 000000 000000 000000 000000 000000 000000 000000 000000 000000 000000 000000 000000 088088 000000 000000 000000 000000 000000 000000 000000 000000 000000 000000 148148 000000 000000
Leeton03 153153 145143 167164 122122 157157 107091 133125 110104 119103 134132 152152 129129 154154 137137 093093 088088 000000 084082 095080 145141 135133 151151 143141 131125 000000 150148 148144 104101 137125
Leeton03 168154 152147 167164 118118 157157 109101 133125 104104 119105 132132 158152 132128 154154 147137 105105 090088 000000 084082 095092 145145 135133 151151 145145 145124 000000 150144 148148 104104 131131
Leeton03 000000 145141 000000 124122 161159 101091 133133 107101 109105 000000 000000 132126 154148 137137 000000 092090 000000 084082 095080 145141 133133 000000 000000 125112 000000 000000 150143 114104 125125
Leeton03 168154 147145 167164 124118 161157 109101 133125 113107 119105 136132 158146 132132 154154 137137 105105 096096 000000 084082 095095 145145 133133 151151 145143 131129 000000 150148 148148 111101 134131
Leeton03 153152 145145 167164 122118 161157 099093 133133 107101 121103 000000 152146 134132 154148 147143 093091 092090 000000 084082 095095 145145 133133 151149 145145 145145 000000 150140 148148 114101 134128
Leeton03 154153 152145 167158 122118 157155 101093 133133 107107 107105 134132 152152 132126 148148 145137 093093 092078 000000 084084 095095 145145 133133 151131 145143 131125 000000 150148 148144 114104 134125
Leeton03 168153 147145 167167 122122 161157 091091 133125 113113 107107 000000 158152 134132 154149 147137 097093 088088 000000 084080 095095 143141 133133 151149 000000 131125 000000 150148 150148 114114 125125
Leeton03 168153 152145 167158 122122 161157 099091 133125 107104 121103 134130 152146 136128 154148 143137 097091 088088 000000 084084 104092 143143 135133 151151 144144 145125 000000 150148 150144 114101 131125
Leeton03 155152 152152 164164 118118 157157 109107 125125 107107 119119 132132 152152 134134 154149 137137 105093 092092 000000 084084 095092 145122 133133 151151 147143 145132 137137 148140 150148 114101 134125
Leeton03 154152 147143 167164 118118 157155 107091 125125 101101 121107 132132 158152 136128 154149 137137 103091 090088 000000 084084 095095 145143 133133 151151 145143 145124 139137 150150 148148 114101 137125
Leeton03 154154 152145 164164 124118 157157 107095 125125 113107 119103 134124 152146 134134 154154 137137 091091 092088 000000 084082 095095 145141 133133 151151 147143 145124 137137 150150 000000 114111 134134
Leeton03 154154 152147 164164 000000 000000 109107 125125 110107 119109 134132 158152 136134 149149 137137 105103 088078 170170 084084 095092 145122 133133 151151 147145 125119 142137 150150 148148 114104 000000
Leeton03 168154 152147 164164 000000 161157 000000 125125 113107 107103 136132 158152 134131 149149 137137 105093 088088 171171 084082 095092 145122 133133 151151 145143 000000 140137 150150 148148 114111 000000
Leeton03 154154 152147 164158 000000 157157 000000 125125 110107 119103 136132 158158 136134 154149 137137 093091 088078 171171 084084 092092 141141 133133 151151 147139 000000 140137 150150 148148 114111 000000
Leeton03 168163 152147 164164 000000 157157 109107 125125 104104 119119 132132 158146 138134 154149 147137 105091 088088 171171 084082 095095 145122 133133 151151 143135 000000 142137 150150 148144 000000 000000
Leeton03 168154 152145 000000 000000 157157 109101 133125 107104 119105 134132 158158 134134 149149 145137 105105 090088 171171 082082 095092 145122 135133 151151 145143 000000 140137 150150 148144 104101 000000
Leeton03 168154 152145 167167 000000 157157 101091 133133 104104 105105 134132 158146 134134 154149 137137 105097 090082 171171 082082 092092 145145 133133 151151 145143 000000 141137 150144 148144 104101 000000
Leeton03 168151 147147 164158 000000 163161 095091 133125 107107 119119 132132 158146 136134 154149 147145 093093 088088 171171 082082 104095 145143 133133 151151 155135 000000 137137 150148 148144 111101 000000
Leeton03 168152 145143 167167 000000 163161 099091 133125 107107 121109 134130 158146 136134 154148 147137 097093 092092 171171 084082 095080 145143 133133 151139 000000 000000 137137 148140 150148 114104 000000
Leeton03 168168 147145 164158 000000 163157 105091 133125 113107 121105 136124 158152 128128 154154 147137 103093 096088 171171 082082 095092 145141 133133 151151 145145 000000 138137 150150 148148 104101 000000
Leeton03 154154 000000 164158 000000 157157 000000 125125 107104 107103 132132 158152 000000 154149 137137 093091 092086 171165 084084 095092 145145 133133 151151 145135 129125 137137 140140 148144 114104 000000
Leeton03 154154 147147 158158 000000 161157 099095 133133 113113 111103 134132 158152 000000 154154 137137 091091 088088 171171 082082 092092 145145 133133 151151 145143 129121 137133 150140 148144 111104 000000
Leeton03 168154 152147 167158 000000 157157 107101 133125 107107 121103 132124 158146 000000 154149 137137 093093 092088 170170 084082 095092 145141 135133 151151 147137 125112 141139 150150 148148 114101 000000
Leeton03 168153 147143 164158 000000 157157 109099 133125 110107 119119 134132 152152 000000 154149 137137 105105 088088 170170 084082 092092 145122 133133 151149 143135 145131 137137 150140 148144 114104 000000
Leeton03 153153 152145 164158 000000 000000 109107 125125 113107 119119 134132 158152 000000 154149 147137 093091 088088 171165 084082 095095 141141 135133 151151 145143 131124 137137 150148 148148 111104 000000
Leeton03 154154 152143 167164 000000 161157 107101 133125 113104 119103 134132 158152 000000 154149 137137 105093 096088 170170 084082 095095 145145 135133 151151 000000 125125 142142 150150 148144 104101 000000
Leeton03 168153 152141 167167 124124 157155 099099 133133 107104 103103 132132 158146 138138 154149 137137 000000 088084 171171 084082 095095 145141 135133 151149 147147 131126 142137 150140 148148 114114 128125
Leeton03 178150 145143 158158 118118 157155 093091 133125 113113 119103 132132 152152 138134 154149 137137 093093 090082 171171 084084 095078 145141 135133 151139 147143 144131 133131 150150 148148 114114 134134
Leeton03 168154 152147 167158 124122 157157 101099 133133 113107 103103 134124 158146 136134 154149 145137 000000 000000 171171 082082 095092 145141 000000 000000 145135 144121 144139 150150 148145 114114 134131
Leeton03 000000 000000 000000 000000 000000 000000 000000 000000 111103 000000 000000 000000 151149 137137 000000 000000 171165 000000 000000 145145 000000 000000 149135 000000 139133 000000 000000 000000 000000
Leeton03 154154 147147 167158 124122 161157 099099 133133 113113 109103 134132 158146 138136 149148 137137 093091 088088 171171 084082 095092 145143 135135 151151 145143 129129 142137 140140 148144 114104 000000
Leeton04 000000 152143 167158 118118 159157 107093 135133 104104 105103 132132 152146 138134 154148 145137 109099 090082 170170 086084 095095 145141 000000 151151 147145 129124 143133 148148 148148 104101 137131
Leeton04 168154 152152 167164 122122 161157 107091 125125 113113 119107 132132 152146 134134 154149 147137 105093 096088 171171 082082 000000 141141 000000 151151 147135 144125 139137 148140 148144 114101 134125
Leeton04 154154 152147 164158 124118 157157 099095 133133 104104 103103 134132 158152 134131 154149 147137 091091 088088 170170 084084 098092 145141 000000 151151 145143 124124 140137 150150 148148 114101 134125
Leeton04 154154 147143 158158 122118 161157 109099 133133 000000 111103 134132 158158 134131 154154 137137 000000 000000 000000 084084 000000 141141 000000 000000 000000 129125 137133 150148 148148 114104 125125
Leeton04 168153 145145 167158 122118 159155 107095 133125 107107 111109 132132 158152 136136 154149 149147 105093 000000 170170 082082 095092 145145 000000 151149 137135 000000 142133 150148 148144 114104 134134
Leeton04 168152 152143 158158 122118 157157 109095 000000 107107 105103 134132 158146 134132 000000 137137 103091 092078 170170 084084 095095 143143 000000 151149 147145 145145 142140 000000 150148 114101 000000
Lockhart03 168154 147145 161158 124122 157155 109099 133133 110104 103103 132132 158152 136134 154154 145145 093091 088086 170170 082082 095095 151147 133133 151139 147145 125122 000000 150150 148148 104101 131125
Lockhart03 168168 147145 158158 124118 000000 109093 125125 110104 105105 136132 158152 134130 149149 137137 103093 088088 000000 084084 092092 145145 135133 151151 145137 144129 140140 150148 148148 114101 000000
Lockhart03 168154 147143 167158 122122 157157 093091 133125 104104 119103 134134 158152 138136 154149 137137 000000 088088 171171 084084 095092 141141 135133 151151 145143 126125 139133 150148 148148 114101 125125
Lockhart03 155154 145143 167158 118118 161157 091091 133125 113104 111103 132132 152146 138134 149149 137137 099089 082082 000000 082082 000000 141141 135133 151151 147135 128125 133133 150150 148148 101101 125125
Lockhart03 154154 145145 158158 122122 161161 093093 133125 104101 000000 134134 158146 138130 154149 000000 095095 090090 171170 084084 095095 145143 133133 151151 147139 125125 139130 150146 144144 000000 131125
Lockhart03 154154 145143 158158 124118 161161 107093 125125 110104 115115 132132 158152 138134 154148 137137 093093 088086 170170 084082 098095 141141 133133 151139 145145 145129 131131 148148 150148 114101 125125
Lockhart03 168168 152147 158158 122118 161157 107093 133133 104101 109103 134132 158152 136134 154154 137137 099093 090086 171170 084084 098092 145141 135133 151139 145145 145125 131131 150148 148144 114114 125125
Lockhart03 154153 147145 161158 122118 161155 107097 135133 104101 103103 136132 158152 134134 154148 145137 095095 090088 170165 000000 092092 145141 139135 151151 145145 145129 143130 150150 148148 104101 134125
Lockhart03 154154 152147 158158 122118 157157 093093 133125 104104 109103 132132 158152 134128 154148 137137 091091 086086 165165 086082 095092 143143 135133 151151 145145 131129 143140 150148 148148 114101 134134
Lockhart03 000000 147145 158158 124122 161155 107093 133133 101101 109109 132132 158152 136134 154154 149137 097091 090088 171170 082082 098095 145143 135133 149139 147145 145115 139130 150148 148148 104101 131131
Maclean02 161153 147143 158158 118118 161155 101101 133133 116104 119114 132132 158146 130130 154154 137137 095093 090090 171165 084082 095095 145141 133133 151151 000000 131125 142137 150140 148146 000000 000000
Maclean02 154152 145143 164158 000000 161157 103093 133125 110104 119103 000000 158152 134134 148148 000000 093091 088088 000000 084084 095095 000000 135133 151149 145145 000000 133133 000000 000000 000000 000000
Maclean02 168154 145143 158158 124124 161161 097097 133125 119107 105103 132130 158152 000000 154154 137137 000000 088088 171165 082082 095095 143141 133133 151151 000000 129127 139130 150148 146144 104101 000000
Maclean02 168155 145145 158158 000000 157157 103093 133125 107107 119119 132132 152152 132130 148148 137137 000000 084084 171170 082082 098095 145145 133133 151149 147145 131131 141130 150140 150148 104101 134134
Maclean02 154153 142142 158158 124122 157157 091091 133125 113107 109103 132132 158152 134134 154149 143137 101091 088084 171165 086082 095092 145145 135133 151149 145141 125099 141140 150148 148148 114101 000000
Maclean02 156154 147142 158158 124122 157157 095091 135133 113113 121114 132128 158152 130128 154154 137137 093091 088088 000000 084084 098092 145141 133133 151139 145139 127125 142136 000000 148148 114111 134125
Maclean02 168154 147143 167158 000000 157157 095095 133133 110101 119119 132128 152152 000000 154148 137137 095091 090090 000000 084082 095095 145143 135133 151149 145145 131125 141133 150150 148148 114101 134131
Maclean02 000000 147147 158158 124118 161161 103091 133133 104104 000000 134132 152152 136130 149149 145137 091091 000000 171161 082082 095095 145145 135133 151149 145145 125125 000000 000000 148148 114101 134134
Maclean02 154154 142142 167158 124122 157157 093091 133125 104104 107107 132130 000000 132132 154154 137137 105091 086082 171171 084084 095095 145141 133133 151151 143143 144129 141139 000000 146146 000000 134131
Maclean02 154154 151146 158158 000000 161161 107097 125125 110104 103103 132130 146146 000000 154154 143137 000000 000000 171171 084082 095095 145145 135133 151151 000000 131112 140132 150146 150148 114111 125125
Maclean02 168168 151144 167164 000000 161157 109097 135125 104104 107107 132132 000000 132128 154154 147137 091091 000000 171171 084084 095095 145145 133133 151139 145145 131122 000000 150148 146146 114104 134125
Maclean02 168154 145143 167161 118118 161155 093093 133133 101101 111103 134132 152152 136131 154148 137137 091091 000000 170165 084081 098095 145145 135133 151151 145145 144129 000000 150150 148148 101101 000000
Maclean02 154153 145145 167164 124124 161161 095095 133133 110110 107103 132132 158152 134134 148148 145137 091091 090088 171170 084082 098095 143141 133133 151149 145145 129124 000000 150150 150148 114101 134131
Maclean02 154153 147143 167158 000000 163157 117099 133133 110104 113105 132130 158152 134134 154149 137137 091091 088088 181171 084082 104095 145145 133133 151139 145145 125125 140136 150140 148148 101101 000000
Maclean02 154154 147145 161158 000000 157157 095095 125125 101101 111103 000000 158152 138136 000000 000000 000000 092088 000000 082082 095095 145145 133133 151151 145141 000000 138133 150150 148148 114114 000000
Maclean02 168152 152145 161158 000000 161157 109095 133125 101101 103103 132132 152146 138136 154148 137137 099099 088084 171171 086084 095095 145145 137133 151149 145145 131125 133128 150140 148145 000000 131131
Maclean02 156154 150143 164158 000000 157157 091091 135133 116104 114105 132132 158152 134134 154149 000000 091091 090088 000000 084084 095095 000000 000000 000000 000000 000000 000000 150150 148148 000000 134131
Maclean02 154154 150145 164158 000000 161157 093091 133125 107101 119103 132132 152146 134131 154148 143137 093093 092082 171165 084084 000000 145145 133133 151149 147145 131125 142141 150150 148148 101101 134131
Maclean02 168154 145143 161158 124124 161161 099095 133133 107101 117103 132132 152152 138130 154154 137137 105091 092090 171170 082078 095095 145143 133133 151151 145135 126125 142141 150150 148148 114101 134131
Maclean02 168155 147143 167158 124122 161161 115107 133125 107101 115105 132128 152152 136136 154154 137137 000000 094082 171171 084082 095095 145145 133133 151149 135135 143125 141132 150148 148145 104101 125125
Maclean02 168153 154145 161158 000000 161159 095091 133133 107104 126103 132132 158152 138136 154149 145137 095091 090084 175171 084084 095095 145145 133133 151151 145145 125125 137130 150140 150148 114114 134131
Maclean02 184168 152143 164158 120120 163157 111099 133125 101101 121113 132132 158152 133132 154154 141137 091091 094090 171170 080078 095092 145145 135133 151151 145143 129121 141140 150148 148148 114104 125125
Maclean02 168154 143143 158158 000000 161157 107103 135133 113101 127103 132132 152152 134130 154149 137137 091091 000000 171170 000000 095095 145145 133133 151151 147143 129128 141136 150150 148146 114101 125125
Maclean02 161154 156143 158158 000000 157155 000000 133125 107104 000000 132132 158152 136131 154154 137137 099091 090088 171170 082082 095092 145145 133133 151149 145135 125124 136136 140140 145145 114114 134131
Maclean02 156154 152145 167158 000000 161157 103095 133125 113107 111103 134130 152152 136136 154154 137137 093091 092088 170170 084082 095095 141141 133133 151151 147143 131125 140138 150148 148148 114114 000000
Maclean02 155154 147143 167158 000000 159157 093093 133125 116101 119103 132132 000000 130130 154149 137137 091091 090082 171157 084082 098095 145141 135133 151149 147139 129125 139133 150148 148148 114111 125125
Maclean02 161153 143143 167161 120120 161157 091091 133125 104104 113103 136130 152152 136131 154154 137137 000000 092088 171170 084081 095089 143141 133133 151139 145145 131125 138131 000000 148148 111101 000000
Maclean02 154152 147143 161161 124124 157157 107091 125125 110101 109103 132132 158152 000000 154154 145137 099091 088082 171165 084084 095095 143141 133133 151151 145135 125125 142137 150148 148148 114111 000000
Maclean02 154153 152147 158158 000000 161157 101101 133125 104104 119119 132132 152152 138131 154149 147143 091091 096096 170165 082082 101095 145145 133133 151151 147135 131125 137133 150148 145145 114101 125125
Maclean02 168154 147147 158158 000000 161157 121091 133133 110101 105103 000000 000000 134134 154149 000000 091091 088088 000000 082082 095095 000000 135133 000000 147147 000000 000000 150150 148148 000000 000000
Maclean02 154153 147143 164158 000000 163157 107099 133125 113110 114114 000000 000000 133128 154154 000000 093091 088088 171171 084084 089089 145141 135133 151139 145139 125125 142141 150136 148145 101101 000000
Maclean02 154153 147143 164164 000000 163157 093093 133125 104101 114114 132128 152146 138131 154148 147137 105091 096082 171170 084084 095089 145145 133133 151149 143143 125117 143139 150148 148148 114101 134134
Maclean02 168154 143143 167158 124120 157157 119095 133125 113101 114114 132132 000000 134131 154154 137137 093093 000000 170170 082082 095092 145143 135133 151151 145135 125125 138138 150150 148148 114114 131131
Maclean02 155153 143143 161158 124124 161157 091091 133125 104101 119103 132132 152152 134134 154154 137137 093093 000000 171170 084084 095095 145143 133133 151151 143135 125114 143142 150150 148148 104104 134125
Mudgee03 154153 147145 161158 000000 157157 099091 133125 110110 105105 132130 152152 000000 154148 137137 103091 094088 170170 084084 095095 145141 135133 151151 147135 131125 141133 150146 148148 114104 000000
Mudgee03 154154 145143 164158 000000 157157 093091 133125 110101 119107 000000 158152 000000 154154 143137 107091 090082 170165 084084 092092 144128 133133 151149 145145 125125 142137 154150 150148 114114 000000
Mudgee03 155148 000000 158158 000000 157155 000000 133133 101098 119103 132130 158152 000000 154154 137137 105105 094088 171170 084082 098095 145143 133133 151149 145143 125125 143133 150150 150144 111101 000000
Mudgee03 168154 147147 158158 000000 161159 109093 135125 107104 107107 132132 158152 000000 155149 137137 097093 092092 171170 084084 116095 145141 133133 151149 145145 131129 142142 150150 148148 111101 000000
Mudgee03 154153 152145 164158 000000 161157 109091 133125 107107 119103 130130 158152 000000 149148 143137 095091 106088 170170 082082 000000 145145 133133 151149 145135 131127 139133 150150 148148 114101 000000
Mudgee03 168154 147147 164158 000000 157157 095093 125125 116104 119113 132132 152152 000000 154154 137137 101101 090090 170165 082082 095095 145145 135133 151149 147145 131128 133133 150150 148145 114111 000000
Mudgee03 168143 147143 167158 000000 163161 093091 125111 101101 000000 132132 152152 000000 154148 137137 093091 094088 171171 084082 095089 145141 135133 151151 147135 125125 141139 156152 150148 114104 000000
Mudgee03 000000 143143 158158 000000 161157 000000 125125 101101 111105 132132 152152 000000 154154 143137 093093 094082 171170 084084 098095 143143 133133 151151 147145 131111 139134 150150 148148 111101 000000
Mudgee03 156154 147143 161158 000000 161157 000000 125125 107107 103103 132132 158152 000000 154149 147143 091091 092090 170165 084082 095095 145141 133133 151151 145135 000000 143140 148144 148148 114101 000000
Narrandera03 154154 145145 000000 124124 161157 093093 000000 113101 119103 134134 152152 136134 154154 000000 000000 088088 000000 084084 095095 000000 000000 151151 000000 129125 000000 148148 148148 104104 131131
Narrandera03 168154 000000 000000 000000 000000 000000 000000 000000 000000 000000 000000 000000 000000 000000 093091 000000 000000 000000 095095 000000 133133 151151 000000 000000 000000 000000 000000 000000 000000
Narrandera03 000000 000000 000000 000000 000000 000000 000000 000000 000000 000000 000000 000000 000000 000000 000000 000000 000000 000000 000000 000000 000000 000000 000000 000000 000000 000000 148148 000000 000000
Narrandera03 168154 147145 158158 118118 157157 093091 133133 101101 000000 000000 152152 130128 154154 147147 097093 090088 000000 084082 104095 145145 135135 151151 145145 131131 137137 150150 148148 114101 134131
Narrandera03 168154 147147 164158 000000 000000 109093 133125 110104 119103 132132 158152 000000 154154 139137 089089 096088 171170 082082 095095 143141 133133 139139 000000 131129 142126 140140 150148 111104 000000
Narrandera03 161154 152143 158158 118118 161157 095093 133125 113101 119103 132132 158146 138136 154154 137137 105091 090082 170165 084084 095095 145145 135133 151139 147147 131125 135135 150140 148148 000000 000000
Narrandera03 155153 147145 161158 122122 161155 109107 135133 104101 107107 132132 152152 134134 154149 137137 095095 088088 170170 082082 098095 145145 133133 151139 147145 131125 137137 150140 148148 114104 134125
Narrandera03 168153 145145 158158 118118 161157 107093 135125 101101 111103 132132 146146 138136 154154 137137 000000 090088 171171 084084 095095 141141 133133 139139 147143 129104 139133 150150 148148 111101 134131
Narrandera03 156153 145143 158158 124118 157155 099093 133133 101101 103103 134132 158158 138130 154154 143137 000000 090090 171170 000000 095095 145143 133133 151139 143137 129129 137129 150150 000000 111101 134131
Narrandera03 154154 147145 167158 124118 161155 101093 133133 113101 103103 134134 152152 138136 154154 137137 097091 096090 171170 084084 098095 145145 135135 151151 147145 129125 138133 150148 000000 114101 137131
Narrandera03 154154 147145 158158 118118 157155 109099 133133 101101 103103 134134 158146 138138 154154 137137 093093 000000 171170 084084 098095 145141 135133 139139 147147 000000 139130 150148 154148 111101 131131
Narrandera03 168154 147147 158158 124118 161157 101101 137133 101101 103103 132132 158158 136130 154149 137137 000000 092088 170170 084084 095095 000000 133133 151151 145143 000000 141141 150150 154154 104104 000000
Narrandera03 154154 147145 158158 000000 157157 091091 133133 113110 111111 132132 158158 138138 154154 137137 091091 088088 171170 084084 095095 145141 000000 151151 147143 127124 137137 150150 148148 114111 131131
Narrandera03 154154 152145 158158 126118 157155 101099 133133 113113 119119 134132 158152 138136 154154 137137 093093 096086 171170 084084 095095 145141 133133 151139 147145 131129 000000 150140 148148 111101 131131
Narrandera03 171154 147145 158158 122118 157157 093093 133125 000000 119119 132130 000000 138136 151151 000000 095089 096088 170170 084084 095095 145143 135133 151139 145143 125104 139131 150150 148148 104104 128128
Narrandera04 154154 150145 167158 122118 161161 093093 135133 104101 107105 134132 158152 000000 000000 000000 099099 000000 170170 084082 095095 000000 000000 151139 000000 131127 000000 150140 148148 114101 125125
Narrandera04 154154 145145 158158 122118 161157 109091 135133 113101 111103 134132 158146 136131 154154 137137 095093 096088 171171 084084 000000 141141 000000 151151 145145 129125 139133 150148 148148 104101 131131
Narrandera04 154153 147145 158158 124124 159155 109093 125125 113104 119119 134132 158152 136134 154148 137137 093091 096096 171171 086084 000000 141141 000000 151139 147145 000000 140133 000000 148148 101101 125125
Narrandera04 168154 145143 158158 118118 161155 101101 135135 104101 105103 134132 158152 139136 154149 000000 105095 000000 170170 082078 095095 141141 000000 151151 145143 129104 139139 150148 148148 114101 131131
Narrandera04 161154 147145 158158 118118 157157 101093 135133 000000 103103 000000 158146 136134 154149 137137 093093 000000 171171 084084 095095 141137 000000 151151 145135 125125 142139 150150 148148 114114 134131
Narrandera04 191161 147143 158158 124118 161157 095093 133125 104101 119119 132132 158158 138136 154154 137137 105093 090090 171170 084082 104104 145143 000000 151151 145145 129124 144137 150140 148148 104101 131131
Narrandera04 168153 152145 158152 118118 161157 093093 133133 113107 114103 134132 158158 136136 154149 137137 093093 000000 170170 084082 000000 143143 000000 151139 145145 129104 135125 150150 148148 114101 134131
Narrandera04 162153 150143 158158 118118 157157 093091 000000 104101 119103 134132 152146 000000 154154 000000 095093 088088 170170 084084 095095 141141 000000 151151 145137 125112 133133 150136 148148 114104 131131
Narrandera04 153153 155143 158158 121118 159159 091091 133133 107107 119107 132132 158146 134134 154154 147137 095095 088088 171171 000000 095092 141141 000000 151151 147147 000000 139133 150148 148148 114104 131131
Narrandera04 154153 155143 158158 118118 159155 091091 133133 104101 115111 132132 152152 138136 151149 145137 091091 088088 171170 000000 095095 143141 000000 151151 000000 129112 137137 150140 148148 104104 131125
Narrandera04 154153 147143 158158 122118 157155 101091 133125 107104 119119 134132 158152 138136 151149 137137 095093 088086 000000 082082 098095 141141 000000 151151 145137 129125 000000 000000 144144 111104 125125
Narrandera04 154154 145145 158158 124118 161157 093091 133125 113101 119119 134132 146146 138136 154148 145137 093093 096090 000000 084084 095095 143143 000000 151151 145145 131126 137133 148148 148148 104104 134134
Narrandera04 154154 145143 158158 122122 161157 093091 133133 113110 103103 134132 158152 136134 156148 147137 093091 088088 170165 000000 095095 145143 000000 151151 145143 129129 133133 150148 148148 104101 134131
Narrandera04 154154 145143 158158 124118 161157 093091 133125 107101 111103 134132 152146 138138 148148 137137 000000 090086 000000 084084 104098 141141 000000 151139 147137 129125 137133 150148 148148 104104 131131
Narrandera04 161154 150147 167158 126118 161161 095091 000000 101101 111103 134132 158146 138138 000000 137137 095093 090088 171171 084084 000000 141141 000000 151139 145145 129125 138130 000000 000000 111104 125125
Narrandera04 161153 145143 158158 122118 161155 093091 000000 113110 103103 134132 152152 138138 148148 137137 095093 096088 171171 084082 095092 143141 000000 151151 147145 125112 139139 150148 148148 104101 137131
Narrandera04 168161 145143 158158 118118 155153 109093 135125 113107 111103 134132 158152 000000 154149 137137 095093 000000 170170 084084 000000 145145 000000 139139 000000 129125 139133 150148 148148 111104 131131
Narrandera04 154154 145143 164158 124122 153153 109107 135109 113104 105103 134132 158152 134134 154149 137137 093091 088088 171171 084084 095095 145145 000000 151151 147145 129125 142139 000000 148148 114114 134131
Narrandera04 161154 145145 167158 126118 161161 101091 135125 113101 103103 132132 152146 138134 000000 145137 093091 090088 170170 084084 095095 141141 000000 151151 145145 125125 000000 150150 150148 101101 134134
Narrandera04 000000 147147 158158 126118 161161 111091 133133 113104 000000 132132 158152 138130 000000 147137 095095 000000 171171 082082 000000 145141 000000 151139 147145 131112 000000 000000 148148 114111 137137
Narrandera04 153143 143143 161158 118118 161157 091091 133133 110103 119103 132132 158152 132130 154149 137137 097093 090088 170170 084084 000000 143141 000000 151151 145143 125112 000000 150136 148148 114104 131125
Narrandera04 168154 145143 158158 122118 161157 093091 133125 113104 119119 136132 146146 138136 148148 137137 093093 096088 170170 084084 098095 141141 000000 151151 145143 127127 137133 150148 148148 104104 131125
Narrandera04 161161 145145 158158 118118 161155 099093 133125 101101 111103 134134 158146 138134 154154 137137 097091 088088 170170 084084 000000 145145 000000 151151 147145 000000 133130 140136 148148 104101 134125
Narrandera04 154154 145143 158158 124122 157157 107107 133125 113104 105103 134132 158152 134134 158158 149149 093093 096094 170170 084084 095095 145141 000000 151151 137137 129129 133133 150148 148148 104101 000000
Narrandera04 154154 145143 158158 124122 157157 109093 133125 101101 111111 134132 158146 134134 158154 149145 105105 088088 171170 082078 095095 145145 000000 151151 141137 129125 137137 150150 148148 104101 125125
NSW03 154154 145143 164158 124124 157157 091091 133125 000000 119103 132132 152152 000000 154149 147137 091091 096088 000000 084082 095079 145143 133133 151149 143139 129122 139133 150148 148145 114101 000000
NSW03 156154 143143 158158 124120 161157 109091 135133 000000 000000 132132 158152 000000 149147 143137 000000 092088 000000 082080 095092 145141 135135 151149 137137 125119 142137 150148 148148 114111 000000
NSW03 170154 145145 164158 122118 161157 097093 133110 000000 109109 132132 146146 136134 154154 143137 093091 090088 000000 084082 095095 145141 135133 151151 147147 131129 145133 150140 148148 101101 000000
NSW03 154154 000000 167158 124118 161159 099099 133125 000000 115103 128128 158158 134131 149149 137137 105099 090082 000000 084082 095095 147145 133133 151151 147143 129112 000000 150150 148148 111104 000000
NSW03 154154 147147 158158 118118 161161 099091 135125 000000 114114 132130 000000 000000 148148 137137 000000 095092 000000 082082 095095 000000 133133 151151 145145 131125 142139 150140 148146 101101 000000
NSW03 178154 147145 158158 126126 160157 103093 133125 000000 103103 132128 158158 134132 000000 137137 000000 096082 000000 084082 095089 145145 135133 151149 145145 125125 138137 150140 150148 101101 000000
NSW03 168154 145143 167167 118118 161157 097097 133133 000000 103099 132132 152146 134132 154154 137137 093091 094092 000000 086084 095089 143141 133133 153151 145145 131129 142138 150140 148146 114114 000000
NSW03 155153 143143 164158 122118 161157 107103 000000 000000 119103 132128 158152 135135 154148 145137 105093 088086 000000 086084 098092 143141 133133 151135 145145 145128 133130 150140 148148 104101 000000
NSW03 154154 150147 167158 124118 157157 107099 133125 000000 109097 132132 152152 134134 154154 137137 105091 096090 000000 086081 098095 147143 135133 139139 145135 131124 000000 150150 148148 104101 000000
NSW03 161153 152143 167164 118118 163157 109095 133133 000000 113113 132132 000000 000000 154154 139137 000000 096090 000000 084084 095095 145145 135133 151151 145145 131125 000000 150150 148148 101101 000000
NSW03 168154 152147 164158 000000 163157 109091 133133 000000 114103 132132 152152 134134 154149 137137 000000 088088 000000 082082 095095 145141 135133 151149 147147 131125 137137 150150 148148 104101 000000
NSW03 161155 145143 167158 126120 157157 095095 125125 000000 000000 132132 146146 136134 154154 137137 000000 090088 000000 084082 095095 145141 135133 151149 141135 129119 140133 150138 150148 101101 000000
NSW03 168153 143143 167164 118118 161157 095091 133125 000000 118103 134132 158146 138134 154148 143137 093091 092084 000000 086084 095092 145145 133133 151149 145135 125123 139133 150150 148146 114101 000000
NSW03 154153 147145 158158 118118 161157 097091 135133 000000 114103 128128 152146 138131 154154 137137 091089 088080 000000 084082 095095 147141 135133 151151 145145 129125 140140 150150 150148 111101 000000
NSW03 000000 152147 164158 124122 163157 109091 133133 000000 114103 132132 152152 134134 154149 137137 093093 088088 000000 082082 095095 145141 135133 151149 147147 131125 137137 150150 148148 104101 000000
NSW03 000000 145143 161158 122122 157157 113093 133125 000000 103103 134132 152146 134134 154149 143137 091091 088084 000000 084082 095092 147141 135133 151151 145145 125125 144141 150150 148148 101101 000000
NSW03 168156 000000 161158 122117 000000 107107 133125 000000 000000 000000 152152 136134 000000 137137 093093 090090 000000 084082 095095 145145 135133 151151 145145 125119 144142 150150 148148 114101 000000
NSW03 154148 147145 158158 122118 157155 099099 000000 000000 107107 135128 161158 136131 153149 137137 091091 094088 000000 082082 095095 145145 133133 151151 147143 125125 141137 150150 148148 101101 000000
NSW03 154154 152152 167164 000000 157155 109097 133133 000000 105103 137132 152146 000000 154148 137137 105095 088082 000000 084084 095095 141141 135133 151146 000000 131108 142137 150150 148145 111101 000000
NSW03 154154 145143 158158 118118 157157 099097 125125 000000 107107 132132 000000 138134 154149 145137 091091 090088 000000 084078 095095 143141 133133 151151 145135 125121 137137 150148 148145 114111 000000
NSW03 154154 147143 158158 118118 157157 099091 135125 000000 103103 134132 158146 000000 154148 000000 099091 092088 000000 084084 095095 145141 133133 151151 139139 131112 141141 152148 148146 104101 000000
NSW03 168168 152145 167158 124116 161157 109097 133133 000000 115103 132132 152152 134131 148148 137137 091091 094080 000000 082082 095095 145143 135133 151151 149145 129117 142142 150140 150148 101101 000000
NSW03 170154 152147 164158 118118 161157 103091 125110 000000 113103 130130 000000 134132 149149 150150 000000 090086 000000 084080 098095 145141 135133 151151 147135 125125 142142 152150 148148 101101 000000
NSW03 155154 152145 158158 122118 157157 095091 133133 000000 000000 132130 152146 134131 154149 143137 093091 092092 000000 082082 095092 149145 133133 151139 147145 125125 137137 150150 148145 114101 000000
NSW03 155154 150147 158158 118118 161161 095095 133133 000000 108108 132132 152146 134134 154149 137137 101101 082082 000000 082082 095095 143141 133133 149149 151145 127125 137133 152150 148148 114101 000000
NSW03 155154 145143 161158 122122 157157 000000 133125 000000 103103 134132 152146 000000 154149 143137 091091 088084 000000 084084 095092 145143 135133 151151 155145 125125 141141 150150 148148 101101 000000
NSW03 168154 145143 167158 122118 157157 095091 125125 000000 000000 132132 152152 000000 000000 137137 000000 096096 000000 084082 098092 145141 133133 151151 145137 125125 143139 150150 148148 114104 000000
NSW03 168168 152143 164164 124118 000000 109091 133133 000000 000000 132130 152152 134131 154154 137137 103091 090084 000000 084084 095092 145145 133133 151149 145139 125125 139139 152150 148148 104101 000000
NSW03 168155 145143 158158 124122 163157 113105 125110 000000 114108 132128 152146 134131 154154 137137 091084 000000 000000 086082 095095 141141 135133 151151 145145 131128 142139 150150 148148 101101 000000
NSW03 161154 150145 158158 122122 161157 109109 133125 000000 103101 134130 152152 134134 154149 148148 105099 080080 000000 084084 095095 145145 133133 151151 145135 129125 133133 148140 148145 101101 000000
NSW03 154154 147144 171158 118118 000000 111111 133125 000000 114103 132132 152146 134131 154149 137137 091091 086086 000000 084080 095095 145145 135133 151149 145135 129125 140140 150150 148148 104101 000000
NSW03 168155 150147 158158 122118 157157 095095 000000 000000 103103 134132 152152 000000 154148 137137 097091 098088 000000 084082 095092 147141 135133 151139 147137 145129 142139 150140 148145 114114 000000
NSW03 168154 147147 158158 124122 163161 097097 133133 000000 000000 132132 152146 134134 154149 143143 091084 092088 000000 084082 095092 145141 133133 149149 147145 130125 137130 150148 148148 114104 000000
NSW03 154154 143143 167161 126119 161157 099095 133125 000000 114103 000000 152152 136134 154148 139137 093093 090090 000000 082078 095092 145143 139133 151139 145143 131128 142130 150136 148148 114101 000000
NSW03 168168 150147 167161 124118 161157 099093 133133 000000 103103 132132 152146 138136 154148 137137 091091 088080 000000 084078 095095 145141 133133 151151 145145 145125 137133 150150 148148 101101 000000
NSW03 168154 143143 164158 118118 161157 099091 133133 000000 125103 132132 158152 138138 154154 137137 099097 090086 000000 084082 095079 145141 135133 151151 145145 125125 142137 150140 148148 104101 000000
NSW03 168154 145145 158158 124122 157155 109091 133125 000000 114103 132132 158152 138130 154149 137137 093091 088086 000000 084078 095095 145142 133133 151149 147145 131129 139130 152150 148148 114101 000000
NSW03 168148 152152 167167 122118 157157 095091 133133 000000 114114 132132 152152 134130 154154 143143 108091 094088 000000 084082 095089 145141 135133 151149 145135 125125 142139 152148 148141 114104 000000
NSW03 168154 147143 167158 124122 163155 101097 125110 000000 103099 132132 158152 136134 154154 137137 000000 088086 000000 084082 095092 145141 133133 151151 145141 128104 142142 148148 000000 104101 000000
NSW03 154148 145143 161158 124118 161157 111093 133133 000000 103099 132132 152152 134128 148148 000000 093093 092088 000000 084082 095095 141141 135133 151149 147145 125125 142139 156148 148148 114104 000000
NSW03 154151 000000 167158 122121 157157 000000 133133 000000 119103 132132 152152 138134 154149 150137 107097 094078 000000 084082 095095 145145 137133 151151 145145 129125 137130 150140 150145 114111 000000
NSW03 154153 143143 161158 118118 157157 000000 133133 000000 000000 134132 158152 134131 154149 144137 091091 090090 000000 084082 095092 145143 133133 151139 145139 125125 139137 150150 150148 104101 000000
Parkes02 168154 147143 164158 122122 157155 097097 133133 116110 119119 132132 152152 138136 154149 137137 097095 088088 170170 084082 095092 143141 133133 151151 145139 144124 142142 150148 148145 101101 134134
Parkes02 154153 147145 161158 118118 159157 131093 125111 116104 000000 132132 152152 140130 154149 137137 109089 096090 171171 084084 095095 145145 133133 151139 147135 129125 142142 148148 148146 114101 128125
Parkes02 168154 145145 158158 118118 163161 109107 133125 116110 000000 132132 152152 136134 154148 147137 105093 090088 165165 084084 095095 145145 133133 151151 145145 125125 141129 150140 148145 101101 137137
Parkes02 168168 145143 158158 122118 163157 097093 133125 104101 119119 132132 152152 136132 154149 143137 095093 096088 170170 084084 095095 143141 135133 151151 147137 144131 143139 148140 148145 114101 134134
Parkes02 154153 145143 158158 122118 159157 093091 133125 104101 119119 132132 158152 138128 154154 137137 099089 096088 171165 084082 095095 145141 133133 151151 145137 131125 142137 150150 148145 101101 137137
Parkes02 154153 145143 167158 124122 161155 107091 133133 104104 105105 134128 152152 134134 154154 145137 091091 092082 171165 086084 095095 145145 133133 151149 145131 144125 141137 150150 150148 104101 137131
Parkes02 154154 152145 158158 118118 157157 093091 133133 110107 107103 132132 158152 138136 154148 137137 107091 088088 171171 086084 095089 145145 133133 151151 145145 119105 142133 150150 148146 114101 134131
Parkes02 168156 147143 158158 118118 157157 097091 135125 107101 105103 132124 152152 134134 154154 137137 097091 082080 171171 084082 095095 141122 137133 151139 145137 144125 143137 150150 148148 101101 134134
Parkes02 154154 147143 167158 122122 161159 107103 133111 110107 115115 132132 152152 134131 149149 137137 093093 078078 170165 084082 095095 145143 133133 151151 141135 125125 139137 150150 145145 114101 134134
Parkes02 154153 145145 158158 124118 157157 095091 133125 107104 119119 134132 170158 136130 154154 137137 091091 088088 170165 086082 095095 145141 133133 151151 145145 125125 142139 150140 148145 114104 134131
Parkes02 168154 147147 158158 000000 163159 107093 133125 107107 126126 132132 158152 138134 154154 137137 095095 092084 171170 084082 095095 143141 135133 151151 147143 129124 139134 148144 148145 104101 134134
Parkes02 161154 147145 167158 124118 165161 097097 133133 110098 119119 132132 152152 134132 154148 137137 093091 088088 171170 084084 095089 143141 133133 151151 145145 125125 140133 150148 148148 101101 134131
Parkes02 168153 147147 158158 124122 157157 101093 135133 107104 109103 134132 152152 132132 154154 137127 091091 092082 171170 082081 095095 145145 135133 151149 147143 125117 139137 150138 148145 101101 000000
Parkes02 168168 147147 158158 124124 161157 095095 133125 113104 105105 134132 152146 134131 154148 000000 105091 088088 171170 084084 095095 145141 133133 151151 146145 124123 137133 150150 148148 104101 131131
Parkes02 156154 147145 158158 122118 161157 097091 133133 107104 119119 134130 152146 138138 154148 137137 093091 086082 171171 084082 116095 145141 133133 151151 145137 125120 142133 150150 148145 104101 134125
Parkes02 154154 147145 167158 118118 157155 095093 133133 110104 119119 132132 152152 136130 154154 137127 107097 088088 171171 084084 095095 145143 135135 151149 145145 129125 000000 148140 148148 104101 137134
Parkes02 168168 147145 164158 118118 163157 097093 133125 116104 109105 132132 152152 136134 154154 145137 097095 096090 171165 084084 095095 144144 135133 151149 145135 129125 142133 150150 148144 104101 131131
Parkes02 154153 145145 164158 122122 155155 101101 133133 116104 109105 132130 152152 136136 154154 145143 091091 096090 171165 086084 095095 145141 133133 151151 145139 129125 139139 148138 150148 101101 134131
Parkes02 154150 147147 161158 122122 157155 091091 125125 113110 103103 132132 158152 134130 149149 137137 093091 088088 171170 084082 095089 145141 133133 151151 145143 129128 139137 150150 148148 114114 134131
Parkes02 168154 145145 167158 124118 159155 109091 133133 101101 111109 132132 158152 134134 154149 143143 091091 090090 170161 084082 098095 145145 135133 151151 145143 131129 143140 150150 148145 104101 000000
Parkes03 154153 145143 158158 118118 161157 091091 133125 110104 109103 132130 152152 138131 154149 137137 091091 092088 171170 084084 095095 145145 135133 139139 145135 131125 136130 150148 148145 104101 137137
Parkes03 168168 147145 167158 118118 161157 109095 133125 104101 109103 134132 158152 000000 154149 147137 091089 090082 171170 084082 095095 141141 133133 151151 149149 125125 143137 148140 148144 114104 125125
Parkes03 154148 145145 164158 124116 161157 109109 133133 116110 103103 132132 152152 136132 154148 137137 101089 090088 170165 084084 095095 145122 135133 151139 145145 125117 137130 148148 148148 114114 134134
Parkes03 154154 152143 158158 118118 161155 095091 133125 113104 103103 132132 152152 134131 149149 137137 097091 094082 170170 086084 095095 141141 133133 151151 145145 000000 142139 150140 148148 114104 125125
Parkes03 154154 147145 161158 122122 157155 107093 133125 116107 103103 132132 152152 130130 154149 137137 000000 092088 171171 084082 095095 145141 133133 151151 147147 125125 140133 148144 148145 114111 134134
Parkes03 168154 000000 161158 124122 157157 111091 133125 110104 111103 130130 158152 138136 154149 149137 093089 088082 171171 000000 095095 145141 133133 149149 149135 000000 139133 150148 150148 114114 134134
Parkes03 168152 000000 164158 124122 161157 097091 133125 113113 119105 132132 158152 138131 154149 137137 105093 084080 171165 082082 095095 145145 133133 151139 149147 131131 143139 148144 148148 114101 134131
Parkes03 154154 147147 167167 124124 155155 095091 135133 104101 119119 132132 152152 136128 154154 147137 095091 092090 171170 082078 095095 145145 135133 149139 145145 131125 139133 150148 150148 114104 131131
Parkes03 153153 143143 158158 122118 161157 109109 125125 101101 119119 132132 152152 134130 154154 147137 091091 094082 171170 084084 095095 145145 135133 151151 145139 125125 139133 148140 148145 101101 134134
Parkes03 156154 000000 158158 118118 157157 000000 133133 104101 105105 134132 158152 136134 154149 147137 101091 090090 170170 084084 095095 145143 133133 151151 149145 131129 000000 150144 148148 114114 134134
Parkes03 154154 147145 164158 122122 161157 097093 133125 104104 114103 132132 152152 138134 154154 145137 109093 088082 171165 082082 095095 145143 133133 149149 137137 131125 143139 150150 150145 114101 128125
Parkes03 168168 000000 164158 124122 161157 095093 135125 104101 121105 132132 152146 138134 154149 137137 093091 090090 170170 082082 098095 143141 135133 151149 145135 144127 139130 150140 150145 104101 000000
Parkes03 153148 145143 164158 000000 161157 109093 133125 116110 000000 132128 158152 138138 154148 137137 083083 090090 171170 084084 095095 145122 133133 151151 141137 131129 142141 150150 150150 114104 134134
Parkes03 168153 000000 161158 118118 163161 107093 125125 116116 114105 132130 152152 136132 154149 151145 095091 090086 171165 084084 095089 145145 135133 151149 145145 125125 139139 150150 148148 111101 134134
Parkes03 148148 147147 167158 122122 161159 093091 135133 110110 000000 134132 152152 136130 149149 149137 105089 088088 170165 082082 095095 145141 133133 151151 145137 125125 142142 150150 148148 114111 131131
Parkes03 154148 147145 167158 122122 161157 109097 133125 107104 103103 132132 152152 134134 154148 137137 091091 092092 171170 084082 095092 145145 133133 151151 147135 129117 152142 150150 148148 111104 134134
Parkes03 168148 000000 164158 124124 161157 107099 125125 107104 119119 134132 170152 131131 154148 137137 099095 092092 171171 082082 116092 145145 133133 151151 145143 129117 142142 150140 148148 111101 134131
Parkes03 168154 147145 158158 118118 157155 095093 133125 104104 119103 132132 158152 136136 149148 137137 093091 092088 171171 084084 095095 145143 135133 151151 145143 131129 142142 150150 148145 101101 000000
Parkes03 152152 147145 161158 000000 000000 093093 133125 110104 111105 132130 152152 128128 154148 137137 099095 096088 170170 082082 095095 145145 133133 149149 145145 121121 139130 150140 148148 111101 134134
Parkes03 168154 000000 161158 124118 161157 093091 125125 116101 119119 134132 152152 136136 154154 137137 091091 090088 171170 084082 095095 145143 133133 151149 147145 131125 142139 148140 148148 101101 131131
Parkes03 154154 000000 158158 118118 161157 095091 135125 116098 119103 132132 158146 138134 154154 000000 091091 090088 170170 000000 095095 145145 000000 151151 145145 000000 142142 150150 148148 111104 000000
Parkes03 168168 147145 167158 122118 161157 099099 125125 104101 119119 132132 152152 134134 000000 137137 109099 096082 000000 084078 098095 145145 133133 151151 147145 125125 144142 150148 148144 101101 134134
Parkes03 154154 145143 161161 122118 157157 107095 135133 104104 119119 132132 152152 135131 154154 137137 093093 096088 171171 082081 095095 145145 135133 151151 145131 123121 137137 150138 148148 114101 140140
Parkes03 168154 143143 167158 122118 161157 000000 133125 113101 111105 132132 152152 138138 000000 145137 097091 088082 171170 084084 095092 145141 133133 151151 137137 131124 136136 150150 148148 101101 137134
Parkes03 154148 000000 158158 000000 161155 109093 133133 110110 114114 132132 152152 134131 154154 147137 093083 088088 170165 082082 095095 145145 133133 151149 145145 125125 141137 150148 148148 111101 134131
Parkes03 154154 147145 167161 122118 157155 099093 133133 107101 111103 132132 152146 138131 000000 137137 097093 090080 171170 086084 095095 145145 133133 149149 145145 129129 144142 150148 148145 114111 140134
Parkes03 154146 143143 164158 122122 157157 097091 133125 110101 109103 130128 152146 134131 154154 137137 095093 096090 171170 084084 095095 145141 135133 151151 135135 133130 142137 150140 148145 114114 134131
Parkes03 168154 145143 167164 118118 157155 097097 133133 116116 114114 132130 158152 129129 154154 137137 000000 088088 171170 000000 000000 145145 135133 151149 145145 129129 142133 150140 148148 111111 137131
Parkes03 155153 145143 167158 122122 161157 000000 133133 104104 114114 130128 152152 134132 154154 145137 093091 092088 171170 086084 095095 143143 135133 151151 143131 134133 137137 150150 148148 114114 000000
Parkes03 168153 152145 158158 000000 161157 109091 133133 104101 103103 000000 158152 134134 154149 137137 093091 092088 171170 086084 095092 145141 135133 151151 145137 131131 139139 150150 148145 114111 134134
Parkes03 154153 147143 158158 118118 157155 093091 133133 110104 119119 130130 152152 138130 154154 145131 093091 088082 171165 084084 095095 145141 133133 149139 145145 000000 139139 150150 148148 101101 131131
Parkes03 154154 145143 167158 122122 157157 097093 133133 110104 119119 130130 152152 136134 154149 149137 091091 092088 170170 082082 095095 145141 133133 151149 145145 000000 142139 150150 148148 114104 137137
Parkes03 154154 145145 158158 118118 161155 109093 133125 110104 000000 130130 152152 136134 154149 149147 093091 084084 170165 082082 095095 145143 135133 151151 145143 125125 142140 152150 150148 101101 137134
Parkes03 168153 147145 164164 118118 161157 109091 133125 104101 119103 130128 158152 138136 149148 137137 099091 088086 171170 086084 095089 145145 133133 151151 145145 135125 140130 140138 148145 101101 134134
Parkes03 168153 145145 164158 124118 161157 095095 133133 110104 119119 130130 152152 138131 000000 137137 095091 088078 165165 084082 098095 145145 135133 151151 141137 131125 137137 150148 148148 104101 134134
Parkes03 168155 145145 164158 118118 161161 093091 135133 110101 099099 130130 152152 134132 149148 137137 105105 090088 171165 086082 098095 145145 135133 151151 145145 129129 144139 152150 148145 111101 134134
Parkes03 168153 000000 167164 118118 157157 101097 000000 104104 119103 132130 158146 134134 154149 145137 095093 088088 171170 084084 095092 000000 133133 151151 147139 131129 139137 150140 148144 111104 137137
Parkes03 168153 147145 161158 124118 161157 107093 000000 116116 114105 132130 152152 136132 154149 151145 095091 090086 171165 084084 095089 145145 135133 151149 145145 000000 139139 150150 148148 111101 134134
Parkes03 154154 143143 158158 124118 163155 109091 000000 110104 115115 132130 000000 131130 000000 147137 000000 088082 000000 084082 095083 145145 133133 151151 145143 129104 142133 150148 145145 114101 134134
Parkes03 168168 143143 161158 118118 161157 000000 000000 116110 105103 132132 000000 131131 151151 147137 000000 090090 000000 084084 095083 147145 133133 151151 145141 125125 141139 150148 145145 114101 134125
Parkes03 155154 152147 161158 122122 161157 107097 000000 113113 000000 000000 158152 138136 154154 145131 097093 092088 171171 084084 095095 145145 133133 151151 145137 000000 144133 148140 148148 114101 134134
QLD03 000000 147143 164158 124122 157157 107099 133125 110107 000000 132132 152152 134134 154154 137137 099091 088084 171165 084084 095095 145145 133133 151151 143143 125124 133130 150150 148148 101101 000000
QLD03 153148 000000 164158 124122 000000 107099 133125 107107 000000 132132 152152 134134 154154 137137 099091 088084 171165 084084 095095 145145 133133 151151 143143 125124 133130 150150 148148 101101 000000
QLD03 154154 152145 158158 124124 159157 099093 132132 107107 000000 132132 152152 136134 154154 137137 101095 096080 171170 082082 095095 141141 135133 151151 145145 129129 142142 150140 150145 114114 000000
QLD03 155154 000000 167158 122118 157149 097097 133125 000000 000000 132132 152152 136132 000000 137137 093091 088088 171171 084084 098095 145145 135133 151151 145145 131129 000000 150148 148148 114101 000000
QLD03 155154 000000 167158 122122 161155 091091 133133 113113 000000 132132 000000 138130 154154 145137 095091 090088 171171 084084 095095 145126 135133 151151 147145 125119 141138 150148 148148 114101 000000
QLD03 155154 000000 158158 122122 157157 093093 133133 113107 000000 128128 152152 134128 148148 143137 095093 090088 171171 084084 098086 145145 133133 151151 143135 125121 142142 148148 148148 114114 000000
QLD03 154153 145145 167158 124124 157157 095095 133125 107104 000000 132128 158152 136134 154154 155137 093091 082080 170165 086078 095095 145145 135133 151149 145145 131122 141137 150144 148148 114101 000000
QLD03 168154 000000 167158 122118 161155 107107 133125 120104 000000 132132 152152 138132 154154 137137 107099 088088 171171 082082 095095 145145 133133 151149 145135 132123 139138 150150 148148 111101 000000
QLD03 153148 152152 167158 122122 161161 097097 133133 110110 000000 132132 000000 131128 154149 159143 091091 088088 171170 084084 104095 145141 135133 151151 145139 129125 142139 150150 148148 111111 000000
QLD03 154148 145145 158158 124124 157157 097093 133125 114104 000000 132132 000000 000000 000000 137137 103091 096076 171170 084078 095095 145141 133133 149139 135135 125125 145139 150148 166148 114111 000000
QLD03 168153 145143 164161 118118 161157 093093 133125 107107 000000 132132 152152 136134 148148 137137 107099 086086 171171 082082 095095 145141 135133 151139 143141 128125 000000 150150 148145 114104 000000
QLD03 154154 147143 167158 125125 159159 000000 133127 104104 000000 132132 152152 134131 154154 137137 091091 094084 175171 084082 098095 145143 135133 151151 147141 125125 139137 150140 148148 111104 000000
QLD03 168154 000000 164161 122122 161159 101101 125125 101101 000000 132132 152152 136134 149148 137137 091091 090090 165165 082082 095095 145143 135133 151151 147145 127125 137137 150150 148148 101101 000000
QLD03 168155 152143 161158 000000 157157 099095 133121 110110 000000 132132 152152 134128 154148 000000 097091 090088 170165 084082 098095 145145 135133 151151 145145 129114 139133 150148 148148 104101 000000
QLD03 154148 152143 167158 122122 163157 103093 133125 000000 000000 132132 152152 134134 154154 145137 091091 000000 170170 084084 095095 145145 133133 151139 146145 125122 142140 150150 150148 114104 000000
QLD03 154154 000000 167164 122122 159157 103091 000000 107101 000000 134132 158152 134134 154154 149137 091091 000000 170170 082082 098095 145145 133133 151151 151143 129125 142131 150140 150148 114101 000000
QLD03 154154 152147 161158 124124 161161 091091 133133 113107 000000 132128 152152 143143 154154 149137 091091 088084 171171 086084 095095 145141 133133 151151 145143 125125 133130 150140 150148 104101 000000
QLD03 154153 143143 167158 124124 157157 103097 000000 000000 000000 134132 152152 136134 154149 137137 000000 088086 171165 082082 095092 145143 133133 151139 145136 131125 138133 152148 148148 111101 000000
QLD03 153153 149147 158158 122118 161161 000000 133125 104101 000000 132132 152146 000000 159154 143137 000000 000000 170170 084084 095092 143141 133133 151149 145143 131129 000000 150140 148148 114114 000000
QLD03 153153 000000 158158 124118 163161 103091 133125 116101 000000 136132 152146 000000 154151 143137 097091 000000 170165 000000 000000 145142 135133 151149 000000 129125 139139 000000 000000 104104 000000
QLD03 154151 147143 167167 122122 159157 101093 125110 110104 000000 132132 152152 134134 154154 149137 000000 000000 171158 082082 095095 143143 135133 151151 147145 131122 142142 150148 148146 104101 000000
QLD03 156154 000000 161158 000000 161159 099093 133125 101101 000000 132132 158152 136134 154154 143137 107093 094090 171170 082082 095095 145145 135133 151149 145145 000000 139133 150140 148148 114101 000000
QLD03 168154 000000 161158 118118 000000 109095 133125 000000 000000 132130 152152 000000 149149 147143 093091 088084 171165 084084 095095 145141 000000 151151 149135 129125 142139 150150 148145 114111 000000
QLD03 156155 147145 161158 122122 163161 109093 125125 114107 000000 132132 152152 134128 154149 143137 091091 088086 171171 086082 095095 143119 135133 151151 145135 131125 142130 150140 148148 114101 000000
QLD03 170153 152147 167158 124124 000000 093093 133125 107101 000000 132132 000000 138134 154149 137137 097097 092092 170170 084084 098095 145145 133133 151151 151147 125125 138133 140140 148148 114101 000000
QLD03 168154 147145 168167 124124 161157 097093 133125 000000 000000 134132 152146 136130 000000 137137 093091 094088 171165 084082 000000 000000 133133 000000 000000 129128 000000 150150 148148 114104 000000
QLD03 154154 150145 167158 122122 161159 099095 133133 000000 000000 128128 152152 134132 154148 137137 097093 082080 171161 084084 098095 145141 135133 151139 145145 129125 133133 150150 148148 114101 000000
QLD03 161154 000000 161158 124124 157157 101093 133125 107101 000000 000000 152152 134130 154154 137137 097091 088088 171171 084082 095092 145143 139133 151151 145143 125122 139137 150148 148148 114104 000000
QLD03 168154 000000 167161 123123 161157 091091 133133 114114 000000 000000 152152 134134 154154 137137 107099 088086 171170 084082 095092 141141 133133 151151 145145 148129 142141 150150 148148 114101 000000
QLD03 154154 000000 164158 123123 161157 099093 133125 107104 000000 132130 152152 130128 154149 137137 000000 090082 170170 082082 095095 145141 135133 151151 147145 125122 144139 148140 150148 101101 000000
QLD03 154153 147143 167158 123123 161157 101091 133133 000000 000000 132128 152152 134132 154149 137137 091091 088088 170170 082082 095095 143141 135133 151139 000000 125121 133128 000000 148148 114101 000000
QLD03 154154 000000 167158 127127 161157 095091 133125 107107 000000 136132 000000 138136 154154 137137 107093 092088 170170 084082 098095 145145 135133 151139 147145 145145 139137 150140 148148 114114 000000
QLD03 154154 000000 164158 124119 157155 109109 133133 114101 000000 132128 152146 134134 154154 147143 093091 088088 170170 084082 095095 145141 135133 151151 145139 125117 142131 148140 150150 114104 000000
QLD03 153152 147143 164158 123118 159157 107093 133133 117110 000000 132132 152152 140134 154149 137137 093091 088088 171170 084084 095095 145141 133133 151149 145136 125119 133133 150150 148148 114101 000000
QLD03 154153 147143 158158 119119 163157 095091 133125 107101 000000 132132 158152 136136 154148 145143 105091 088088 171171 084082 095095 145145 135133 151151 145136 125119 144133 150150 148148 114111 000000
QLD03 168154 145145 165158 124118 159157 093093 133125 000000 000000 132132 158152 136134 154149 137137 097093 088088 171171 084084 095095 145145 135133 151151 145139 129129 142141 150148 148148 114111 000000
QLD03 154154 000000 161158 000000 161157 000000 133125 000000 000000 132132 158152 138138 154154 137137 000000 000000 171165 000000 095095 145141 000000 151151 147145 000000 137133 150150 148148 114104 000000
QLD03 154154 147147 158158 124118 157157 103095 125125 000000 000000 132130 152152 131128 154154 137137 000000 094088 171165 086082 095089 141141 133133 151151 145145 138125 139130 148140 148148 114104 000000
QLD03 154154 000000 167167 124118 163161 101101 110110 104104 000000 132132 152152 134132 154149 000000 000000 088088 171170 084084 095095 145141 133133 151139 145141 145129 144137 150150 150148 104101 000000
QLD03 168148 145143 164161 122122 157157 107091 135133 104101 000000 134132 158152 138134 154154 143137 093093 088088 170170 086082 095095 145143 133133 151151 145143 131122 139137 150150 148145 114101 000000
QLD03 154154 152143 167158 000000 157157 091091 133125 110107 000000 132128 152152 134134 154154 137137 099093 000000 170170 084082 098095 145142 135133 151151 145143 129125 000000 152144 148148 114104 000000
QLD03 161154 147145 158158 126118 161155 095095 133133 104104 000000 132132 152146 138134 149148 145137 099091 096080 170169 084082 095095 145141 133133 151151 145138 129125 145139 150150 148148 114104 000000
Sawtell02 168154 145145 167158 124124 163161 109091 125125 107107 115105 132132 152152 138132 154154 143137 089089 088088 169169 086082 095095 145145 135133 151151 143135 125125 141129 150150 148148 114111 134134
Sawtell02 000000 145143 000000 122122 163157 113095 133125 113101 119109 132132 152152 134134 154148 143137 093091 088082 171170 082082 095095 145141 135133 151151 147147 129125 141133 150150 148148 104101 000000
Sawtell02 156154 145145 161158 118118 157157 107099 133133 101101 111103 132132 158152 132131 154154 139137 091091 088086 170170 084082 095092 145141 133133 151149 147139 125125 141129 150150 150148 114111 134134
Sawtell02 168155 154143 000000 124122 157157 000000 135133 000000 000000 132132 152152 134134 154149 137137 093091 092088 170170 082082 095095 145145 133133 151151 155149 000000 141137 150140 148148 114101 125125
Sawtell02 154153 145145 158158 118118 161157 099089 133133 110104 105103 132132 152146 136128 151148 000000 093093 000000 171171 084082 104095 145143 135133 151151 149147 129117 141133 140140 148146 114104 131131
Sawtell02 153153 000000 000000 122118 157157 095091 135133 104101 115107 132132 152152 136131 154148 000000 099097 088088 000000 084082 095095 000000 000000 151149 145145 000000 137133 152150 148148 101101 134125
Sawtell02 000000 156143 167161 124122 161157 103091 133133 107107 109103 132132 000000 136134 154149 137137 099091 092080 171171 084084 113095 141141 133133 151139 145139 129112 137129 150148 148148 101101 131131
Sawtell02 000000 156150 000000 122122 161157 099093 135133 110104 115105 132132 152152 136131 148143 147137 093091 090088 170170 084082 098095 145141 135133 151151 147145 130125 141137 150140 148148 000000 137131
Sawtell02 156154 145143 158158 118118 161157 109097 133133 110104 103103 132128 158152 132132 154154 137137 091089 088086 170170 084082 095095 145143 133133 151151 147145 129125 140140 150140 150148 114101 131131
Sawtell02 168154 152143 158158 118118 161157 095091 135135 107104 119103 132132 158152 138136 154154 137137 091091 092090 171170 084082 098092 145143 133133 151151 145145 122122 141135 150150 150146 101101 134125
Sawtell02 168168 145143 167158 124124 157157 099091 133125 113104 119119 132132 158152 136136 154148 137137 097097 096084 171170 082082 104095 143141 133133 151151 145145 129125 143132 150150 148145 114111 134126
Sawtell02 161148 145143 158158 118118 161157 093091 125125 107107 103103 132132 158152 136134 148148 147137 097093 092088 171171 084082 095095 141141 137137 151149 145135 127125 142132 152150 148148 114114 000000
Sawtell02 154154 147143 161158 124124 161157 107097 133125 104101 119103 134132 152152 132132 154148 145137 105095 088088 171171 082080 095095 145141 133133 151151 145135 144131 141133 150150 148148 114101 131131
Sawtell02 154154 152145 167158 122118 161157 109109 133133 104098 119105 132132 152152 134134 154154 143137 091091 088084 170170 084084 098089 145141 135133 151139 145145 129129 143135 152150 148145 114101 000000
Sawtell02 154148 145143 164158 124122 163157 101095 133125 107104 115115 132128 158152 131128 154154 137137 091089 090088 171170 086082 098095 145141 135135 151151 145141 125125 143140 152150 148148 111101 134134
Sawtell02 170154 143143 158158 124124 163159 099091 125125 104104 111103 132132 152152 134133 154148 137137 093084 088088 171170 082082 098095 145145 133133 151151 145143 129125 139139 150150 148145 114104 000000
Sawtell02 170154 152143 164158 120118 157157 091091 133125 113101 119103 132132 158152 133128 154145 137137 091091 088088 171170 084082 095095 145145 133133 151151 145137 125125 142131 150146 148148 114114 134131
Sawtell02 152152 143143 164158 124118 157157 095091 133125 116110 103103 132132 152146 134128 154154 145137 093093 088088 171171 084078 095092 145145 133133 151151 145137 125125 138138 150148 150145 114111 134134
Sawtell02 168168 147147 161158 118118 161157 109109 133133 116116 111103 132132 152146 130128 154149 143137 093091 088084 170165 084082 095095 145141 133133 151149 145141 129117 140140 150148 148148 114104 134134
Sawtell02 168153 152143 164158 124118 157155 105093 133125 107104 103103 132132 152152 136134 154149 137137 000000 088082 000000 084082 095092 141141 133125 151151 145135 124124 144142 152150 150148 114114 134134
Sawtell02 155155 147141 158158 124118 161159 101095 133133 107101 103103 132128 152152 134130 149149 137137 093093 092088 171165 084084 098086 141141 133133 151151 145135 129125 142133 150150 148145 104101 134134
Sawtell02 154154 152145 161158 124120 157157 097091 125125 107104 109103 132130 152146 136134 154148 143143 091091 094082 171170 084078 095095 147143 135133 151151 147147 000000 137130 150148 150148 114114 125125
Sawtell02 154153 145143 164158 124122 157155 103093 133133 110098 103103 132132 152146 136134 154154 137137 097093 094088 180165 084082 098095 145145 133133 151139 145145 125125 142142 150150 148148 114104 137125
Sawtell02 168154 145143 158158 124122 159159 099099 133125 107107 114114 132132 152152 136136 155155 143137 105091 088086 171171 082082 098095 145145 135133 151151 145145 131125 142142 150150 148148 111101 134134
Sawtell02 168154 152143 158158 122118 161157 101093 133125 110101 107107 132132 158152 136134 154154 137137 093091 090090 171170 084084 104095 141141 135133 151151 145145 131129 142139 150150 150148 114104 134126
Sawtell02 170168 145143 158158 124122 159157 109109 133133 110101 126103 132130 158152 140134 154150 141137 099091 090084 171165 082082 095095 141141 137133 151151 145143 128125 134134 152140 148148 114104 134134
Sawtell02 156153 147143 158158 118118 163157 111093 135133 104101 103103 132132 158146 136134 154154 145137 099091 092088 171165 084084 095092 145145 135133 151151 145145 125122 133130 152140 150148 114101 134125
Sawtell02 168154 145145 158152 124122 157155 109095 135133 104101 115105 132132 152146 136131 154154 145137 099093 098088 170165 000000 095089 145145 133133 151149 145141 129125 142138 150150 148148 114101 134125
Sawtell02 154154 147147 164164 124122 161157 091091 133125 104104 109105 136132 152152 138134 154148 137137 091091 088082 170165 084082 101095 145145 135133 151139 151143 131129 137131 150150 150148 114104 125125
Sawtell02 154153 147143 161158 122118 157157 109093 133133 104098 109103 132132 152152 130130 154149 147137 097091 086084 165165 084084 095092 145145 133131 151151 147139 125125 139133 156150 150148 104101 131131
Sawtell02 168154 147145 158158 122116 161155 107107 133133 107104 105103 132130 152152 138131 154154 137137 091091 088080 171165 086084 095095 145141 133133 151151 000000 131125 143134 152152 148148 114104 000000
Sawtell02 000000 147145 164158 118118 161157 093091 133127 113104 114114 132132 152152 134131 148148 137137 105091 096090 171171 084082 095095 145145 135133 151151 147135 128110 145139 150140 148145 114114 000000
Sawtell02 000000 143143 158158 124118 157157 115109 125125 104104 126126 134132 152152 134134 154148 139137 093093 086086 171171 084082 101098 145141 133133 151151 141137 121107 142142 150150 148144 114104 131125
Sawtell02 154154 152145 164158 124118 157157 107091 000000 104104 103103 132132 158152 134134 154154 147137 099091 100086 171165 084082 095092 145145 135133 151151 145137 131123 144132 150140 148148 101101 000000
SWRocks02 000000 000000 000000 000000 000000 000000 000000 000000 000000 000000 000000 000000 000000 000000 000000 000000 170170 000000 000000 000000 000000 151151 145143 000000 000000 000000 000000 000000 000000
SWRocks02 154154 152145 158158 000000 161157 000000 133125 113101 105103 132132 152152 134130 154149 143137 000000 000000 171171 084084 095095 145141 133133 151151 147145 125125 135135 150150 148148 000000 000000
SWRocks02 000000 000000 000000 000000 000000 107093 133133 110104 103103 000000 158152 134134 154154 000000 091091 000000 000000 084084 095095 000000 000000 000000 145145 144125 000000 152148 000000 000000 134131
SWRocks02 154152 152150 167161 000000 157157 095091 133133 119110 119103 132130 152146 130128 154149 143137 097093 088088 171170 082082 095095 145143 137133 151149 145141 129117 144135 150140 145145 111104 134125
SWRocks02 168168 145145 167158 000000 157157 099093 133125 104104 107107 132132 152146 134131 154149 137137 097091 090088 171171 084084 098095 145141 133133 151149 145137 129125 139137 150150 148148 114114 137131
SWRocks02 154152 147145 164158 000000 163157 099095 135125 107107 103103 134134 158158 136130 149148 147137 091091 094084 171170 082082 095095 145145 133133 151139 145145 131125 142141 150150 148148 114101 137134
SWRocks02 168154 145143 158158 000000 161157 097093 135133 116113 103099 132132 152152 000000 154148 137137 097097 088088 170161 084084 095095 141141 133133 000000 145145 125125 141141 150148 148145 104104 134131
SWRocks02 154154 147145 167164 000000 163157 109097 000000 116104 105103 132132 152152 138138 154154 137137 093093 092088 171170 082082 095095 145145 133133 151151 145145 135125 143138 150140 148148 101101 134134
SWRocks02 156153 145143 167164 000000 000000 103099 000000 113101 114103 132128 152152 136134 154154 000000 093091 000000 171165 086084 098095 145141 135133 151149 145141 131125 141137 150140 148148 000000 134134
SWRocks02 161154 147143 000000 118118 157157 101091 133125 116101 119115 134132 158146 000000 154149 139137 099093 090088 171170 084084 095078 145145 000000 151139 157147 125112 000000 156150 148148 114101 131131
SWRocks02 000000 150145 158158 122122 161157 107091 125125 107104 000000 132132 158152 000000 154149 139137 093091 000000 000000 084084 092089 145145 133133 000000 000000 120120 000000 150150 148148 111101 125125
SWRocks02 161155 143143 158158 118118 157155 093091 135133 107104 000000 134132 152152 138133 154148 145137 099091 096088 171165 084084 095095 145145 133133 151149 145145 125112 139133 150140 148148 114101 131125
SWRocks02 155155 150143 158158 122122 000000 097097 125125 113107 103103 132128 152152 134130 177154 145137 099091 088088 170170 084084 098095 145145 133125 151151 145145 129121 141137 150140 148148 114111 131131
SWRocks02 155155 150143 158158 000000 000000 103099 135135 113107 000000 132132 152152 132132 149149 000000 093091 088088 000000 086080 095095 145145 133133 000000 000000 131128 000000 150144 148148 000000 000000
SWRocks02 154153 147145 167161 118118 165157 099099 135135 104101 103103 132132 158152 136134 148148 137137 101093 090082 171171 084084 095095 145141 133133 151151 145137 129125 000000 150140 148148 114101 137134
SWRocks02 154148 150145 167158 124124 157157 093093 133133 000000 119103 132132 152146 000000 154154 137137 093091 000000 000000 084084 098095 145145 135133 151151 000000 131125 137133 152140 148148 114114 131125
SWRocks02 154153 152152 158158 118118 157157 107107 133133 110104 114107 132132 158152 138138 148148 137137 093093 082082 171170 082082 095092 145141 133133 151149 145139 131125 000000 150150 148144 000000 131125
SWRocks02 154148 147145 158158 124118 161157 103091 125125 107101 000000 134132 152146 136128 154148 137137 105091 092088 170170 084084 095095 145143 133133 139139 145145 131125 141133 150140 148144 114104 134131
SWRocks02 168154 145143 164158 118118 161161 093091 133125 107104 119119 000000 152152 138135 154149 137137 097097 000000 170170 084084 095095 145145 000000 151149 147135 125125 141137 150148 150148 000000 000000
SWRocks02 168154 152150 158158 118118 161157 000000 133133 113101 109105 134132 152152 134134 154148 137137 091091 082082 000000 084080 095089 145145 133133 151151 147145 000000 000000 152150 148146 114101 134134
SWRocks02 161154 147143 158158 122118 157157 109093 000000 110104 000000 132132 158152 136134 154149 147137 091089 096088 000000 084084 095095 145143 133133 151151 145145 131125 139137 150140 148148 104101 126126
SWRocks02 168154 145143 158158 000000 157157 000000 000000 113110 000000 000000 152146 134131 154154 000000 091091 082082 171171 082082 095095 145143 133133 149139 145145 000000 000000 148140 148145 000000 131131
SWRocks02 000000 000000 000000 000000 000000 000000 000000 000000 000000 000000 000000 000000 000000 000000 000000 000000 000000 000000 000000 000000 135133 151151 000000 000000 000000 150140 148148 000000 000000
SWRocks02 000000 145143 158158 000000 161157 097093 133133 107107 103103 132132 152152 134132 154149 143137 000000 084082 165157 082082 000000 145145 135133 151151 147145 125121 140137 148148 148145 104101 134134
SWRocks02 154153 145143 161158 000000 165157 097091 125125 107107 103103 000000 000000 136134 154149 137137 091091 084084 161161 086084 098095 145145 133133 151151 141141 129129 139139 150148 148148 114101 131131
SWRocks02 168154 152152 167158 000000 157155 000000 135125 113104 111103 132132 152152 136132 154154 143137 095095 096088 171171 084084 095095 145141 137133 151139 145145 129125 143139 150150 145145 114101 134131
SWRocks02 154148 147145 161158 000000 159157 101097 133125 113113 000000 132132 152152 134134 154154 000000 091091 088088 171171 084084 095095 143143 135133 151149 145135 129129 137133 152150 150148 101101 134125
SWRocks02 161155 147143 161158 000000 161155 109099 133125 116104 111103 132132 152152 136132 154154 137137 000000 092088 171171 084084 095095 145145 133133 151149 145135 125125 141136 148140 148148 114101 131131
SWRocks02 154153 152145 158158 000000 157157 107099 135125 110107 119103 136128 158152 136126 154148 137137 097095 000000 170170 084082 095095 145141 135133 151139 147145 129128 000000 150144 148148 114104 134134
SWRocks02 168154 152145 164161 000000 157157 099093 135125 107104 119109 134132 152152 132128 154148 147137 099093 096094 171171 084084 095086 000000 133133 151151 145145 125124 141141 150150 000000 114104 134134
SWRocks02 163154 152143 167164 000000 157157 097091 123110 116113 000000 132132 158152 134130 148148 143137 105105 090088 000000 082082 095095 145143 135133 151139 145145 125122 000000 148140 148148 101101 125125
SWRocks02 154154 145143 161158 000000 161157 109109 133133 101101 103099 130130 146146 134130 154154 143137 091091 090088 171170 084082 095095 145143 133133 151151 145145 128128 136130 150150 150148 114101 134134
SWRocks02 154148 145143 158158 000000 163159 109091 135125 104101 119103 132128 158152 134130 154154 145137 000000 000000 170170 084084 095095 145145 137135 151151 135135 131127 137137 150140 148148 114104 131125
Syd03 154153 152143 167161 124118 157157 109101 133125 000000 105103 132132 152152 000000 154148 137137 091091 090086 000000 084084 095092 145145 135133 151149 145139 130129 142139 144140 150148 114104 000000
Syd03 155153 145145 164158 118118 161157 109109 133133 000000 111103 132112 158152 000000 148148 137137 099097 094082 000000 000000 099092 145145 135133 151149 145135 125123 139137 150150 148148 104101 000000
Syd03 154154 145145 164158 124122 157157 000000 125125 000000 103103 132132 152152 000000 154148 143137 093091 088088 000000 084084 095095 145141 133133 151151 000000 125112 143142 150140 148148 114114 000000
Syd03 155154 147147 158158 118118 157157 109091 133125 000000 105103 132132 152152 000000 154149 137137 091091 090082 000000 084084 095095 143141 135133 151139 145145 144125 142142 152148 148148 114114 000000
Syd03 154154 152147 167167 122118 163159 109093 133133 000000 103103 136132 152146 000000 154154 148143 093091 090090 000000 086082 095095 145145 133133 151151 156135 125122 140135 150144 150148 114111 000000
Syd03 169156 145145 164158 124124 163155 109093 133133 000000 103103 132132 152152 000000 148148 143137 093091 092082 000000 084084 098095 000000 135133 151139 145137 125112 142133 150150 148148 101101 000000
Syd03 000000 143143 164161 124118 161157 091091 133133 000000 119103 136132 158152 000000 154149 137137 099091 090088 000000 086082 098095 143141 133133 151151 145145 131125 142133 150148 148148 111104 000000
Syd03 154152 152143 000000 000000 157157 091091 133133 000000 119118 132132 152152 000000 154148 143137 091091 088088 000000 084084 095095 145145 133133 151151 147145 125124 142137 150150 148148 114101 000000
Syd03 168156 152147 167158 126122 157157 109097 133125 000000 111101 134132 152152 000000 154154 137124 099091 088088 000000 084082 095095 145145 135133 151151 145143 125124 142139 150140 148148 114104 000000
Syd03 168161 147143 167158 122122 159157 101099 125125 000000 115113 134132 152152 000000 154148 143137 000000 094088 000000 084084 098095 145141 135133 151151 145145 131112 142139 148140 148145 114101 000000
Syd03 168154 145145 164158 124118 161157 109107 133133 000000 105101 132132 152152 000000 154148 144137 103097 088088 000000 084082 102092 145145 133133 151139 145145 125117 139139 148144 148144 114104 000000
Syd03 154152 145143 158158 125124 157157 095091 133133 000000 107105 134132 000000 000000 154154 144137 093091 088086 000000 084084 098095 141127 133133 151149 147143 131125 144142 150150 150148 114114 000000
Syd03 154142 147145 167158 124118 161155 109101 133125 000000 119119 132128 152152 000000 154148 148137 091091 092078 000000 084084 095092 141141 135133 151149 145135 125122 144137 150144 150148 114101 000000
Syd03 168154 000000 167158 000000 159157 091091 133133 000000 119119 132132 152152 000000 000000 000000 099091 096088 000000 084084 095095 145145 133133 151151 147145 125124 139133 144140 000000 101101 000000
Syd03 154154 145143 164158 124118 000000 091091 133125 000000 000000 134132 152152 000000 154154 000000 091091 096086 000000 084084 095095 145143 133133 151151 145145 127125 000000 150148 000000 114114 000000
Syd03 154154 145143 158158 124124 161157 091091 133133 000000 111103 132128 152152 000000 154149 137137 097093 088088 000000 084082 098092 145141 135133 151151 145135 145117 142139 150150 148148 114114 000000
Syd03 168148 145145 167161 124118 161157 099091 135125 000000 105103 132132 158152 000000 154154 137137 099095 082078 000000 084082 095095 145143 000000 151151 145135 125112 136133 150150 148144 101101 000000
Syd03 154153 145145 000000 126118 157157 109109 133133 000000 103103 136132 158158 000000 154149 137137 000000 090090 000000 082082 095095 147147 000000 151149 147147 129129 142142 150150 148144 101101 000000
Syd03 000000 152143 158158 000000 161157 091091 133125 000000 000000 132132 152152 000000 000000 000000 091091 090088 000000 084084 095095 000000 000000 000000 000000 144129 000000 148140 148148 114104 000000
Syd03 154152 145143 158158 124118 157157 095091 133133 000000 115103 134132 158152 000000 154149 150137 093091 092082 000000 084084 095092 145145 000000 151149 145143 129112 139137 148140 150148 101101 000000
Syd03 161154 143143 164161 124118 161157 091091 133133 000000 119103 136132 158152 000000 154149 137137 099091 090088 000000 086082 098095 143141 133133 151151 145145 132125 142133 150148 148148 111104 000000
Syd03 154154 147143 164161 118118 161161 107107 120120 000000 103103 134134 152152 000000 154154 137137 091091 094090 000000 084078 095095 141122 133133 151151 137137 145125 137137 150150 150148 104104 000000
Syd03 168153 145143 158158 126118 000000 000000 133125 000000 102102 132132 158152 000000 154154 137137 091091 000000 000000 084082 095095 145141 135133 151149 145135 125125 139133 150148 148148 114114 000000
Syd03 168154 153147 161158 122122 161157 091091 133133 000000 103103 134132 152152 000000 154149 137137 095091 088088 000000 086082 095095 143141 133133 151151 147145 129121 142137 148140 148148 104101 000000
Syd03 168154 146143 167164 124124 157148 101095 133133 000000 119103 132132 158152 000000 149148 137137 107093 080080 000000 084082 095095 145141 133133 149139 145145 125125 142140 152148 148148 114101 000000
Syd03 154154 146143 161158 124124 163157 109091 133125 000000 111103 132130 152152 000000 154154 143137 099089 088088 000000 082082 098092 145141 135133 151151 147145 140125 139133 150148 148148 104101 000000
Syd03 168154 145145 167158 000000 157157 095093 133133 000000 114109 132130 152152 000000 154154 137137 091091 090088 000000 082082 098092 145145 135133 151151 145145 129125 139139 152150 148148 101101 000000
Syd03 168154 145143 164158 124122 161161 111093 133133 000000 103103 132132 152152 000000 154154 137137 097089 090088 000000 082082 095095 145145 135133 151151 147145 127125 141139 150148 000000 114101 000000
Syd03 156153 152145 158158 124122 163159 109095 133133 000000 114105 132132 152146 000000 154149 143137 097093 088088 000000 086084 095095 145141 133133 151151 145145 129128 139137 150148 148148 101101 000000
Syd03 186168 145143 158158 124124 163157 109107 125125 000000 103102 132132 152152 000000 154149 137137 093089 096090 000000 084084 095095 145141 135133 151139 145137 125122 142137 150140 148148 114104 000000
Syd03 153153 143143 167158 122118 161157 109109 133133 000000 114109 132130 152146 000000 154154 137137 091091 088086 000000 082082 095095 145145 133133 151149 145141 145125 137137 150144 148148 114101 000000
Syd03 168168 152147 158158 124118 157157 091091 133133 000000 109103 134130 158152 000000 154149 143137 099091 090084 000000 084084 092092 145141 133133 151139 147145 125125 139137 150148 148148 114114 000000
Syd03 161142 152145 164158 000000 157157 109091 125110 000000 119105 132132 152152 000000 154149 137137 093091 090088 000000 084084 098095 145141 133133 151151 145141 127122 140140 148144 148148 101101 000000
Syd03 154154 152145 161158 122122 159157 099091 125125 000000 113105 132132 158152 000000 154149 137137 091091 092090 000000 084084 095092 145145 133133 151151 147147 129125 142140 148140 148148 114104 000000
Syd03 168168 156145 161158 124124 157157 109091 133125 000000 103099 132132 152146 000000 000000 143137 091091 088084 000000 082078 095095 143141 133133 151151 145141 125112 142139 150140 148148 114104 000000
Syd03 157154 145145 158158 118118 157157 095091 133125 000000 111103 132128 152152 000000 154149 145137 107093 096088 000000 086084 095095 143141 135135 151151 145141 128122 142133 150148 150145 114101 000000
Syd03 156154 147143 158158 124118 161157 109091 125110 000000 114107 132132 152152 000000 154148 137137 099095 096082 000000 086078 098095 145123 135133 151151 145143 125117 139137 150144 150148 114101 000000
Syd03 168155 147143 158158 122122 161157 093091 133133 000000 114114 132132 152152 000000 154154 137137 000000 088086 000000 084084 095095 000000 000000 151151 157145 125125 000000 150150 150148 111104 000000
Syd03 161153 152150 167158 118118 161159 099093 135125 000000 113109 132132 152152 000000 154154 137137 000000 090088 000000 082082 092089 143141 000000 151149 141135 131117 142138 150150 148148 104101 000000
Syd03 161155 150143 164161 124124 161157 109109 133125 000000 103103 132124 158152 000000 154149 139137 097097 088082 000000 084082 095095 147145 000000 151130 149147 125115 144139 150150 000000 114114 000000
Syd03 154153 145143 164158 124122 165161 095095 133133 000000 114103 132132 152152 000000 154149 145137 093091 092090 000000 000000 095095 147141 000000 000000 145145 127112 142133 150148 148148 114101 000000
Syd03 154154 145143 158158 122118 161159 107093 133125 000000 105099 132132 152152 000000 154149 137137 000000 000000 000000 084084 095092 145143 133133 151149 143141 131125 141141 148148 148148 114111 000000
Taree03 161154 145143 167158 124124 159157 109095 133133 110107 103103 132132 000000 140138 154149 000000 097093 088078 171170 084084 095095 141141 133133 151139 147145 127125 139137 150150 150148 114101 137137
Taree03 155154 152143 167158 124124 157157 109091 133125 104104 103103 132132 158152 126126 154149 145145 097091 088088 000000 084084 095092 145145 133133 151151 145145 131119 139139 150150 148148 111101 134128
Taree03 153147 145145 167158 124118 157157 095091 133133 101101 113111 000000 158146 134131 154149 137137 093091 088088 171170 082082 098095 145143 133133 151151 145145 145129 000000 150150 148148 114101 134134
Taree03 155152 145145 158158 118118 161161 107099 135133 116107 111105 132130 152152 134134 154149 137137 000000 086086 171170 084084 098092 145145 133133 151149 145139 129125 142133 000000 148148 101101 137125
Taree03 155155 150147 158158 124118 161157 093093 133133 107101 103103 132130 152152 138134 154154 139137 093091 092090 171170 082082 095092 145145 133133 151151 145141 125119 137137 150150 148148 114114 000000
Taree03 154142 145143 000000 122118 159159 093091 133125 107107 114114 132132 152152 138136 154154 137137 105099 000000 000000 084084 095092 145141 135133 151151 148144 129125 139139 150150 148148 114101 137137
Taree03 154154 000000 167158 124118 157157 109093 133133 113104 105105 128128 152152 132130 154154 137137 099093 088088 170170 084084 098095 141141 135133 151149 141139 145129 137133 142142 148148 104101 131131
Taree03 000000 145141 167158 124124 163157 109099 135125 104104 109109 132132 152152 138136 154154 137137 097093 094088 171165 082082 098095 145145 133133 151151 145145 125125 143137 142142 148148 104101 137128
Taree03 154154 147141 167158 120118 161161 095091 133133 110107 121121 132132 152152 138136 154154 149137 099091 092088 170165 084084 098092 143141 133133 151151 145135 000000 143133 148148 148145 101101 134125
Taree03 161154 150147 158158 126126 000000 097093 133133 101101 121121 132130 152152 134134 154149 137137 095091 092088 171170 082082 095092 145143 135133 151149 145135 129117 143143 150150 150145 000000 134134
Taree03 154148 152145 158158 118118 157157 091091 133133 104101 119107 132132 158152 136134 154154 147137 093091 096090 171170 082082 095095 143143 135133 151149 147147 129125 133133 150148 148148 114101 134131
Taree03 152148 147145 158158 118118 163157 099097 133133 107107 107107 132128 158152 134132 154154 137137 099099 088080 170170 084084 095080 143141 135133 151139 147145 125125 000000 148140 148148 104101 140131
Taree03 156154 143143 161158 124122 163161 095095 133133 107104 125125 132128 152152 136132 154154 147137 091091 084082 171171 086084 095086 145145 133133 149139 145121 125125 137133 150150 148148 104101 131131
Taree03 154154 147145 167158 118118 163157 101091 133133 116107 103103 132132 152152 136134 154154 137137 099091 088088 171171 084084 098092 141141 135133 151149 141137 146127 140133 150150 148148 111101 125125
Taree03 168154 143143 158158 122122 161157 099091 133133 107101 119119 132132 152152 134134 154154 145137 107107 088088 171165 084084 095092 145145 000000 151151 145145 129129 137137 140140 148148 000000 128128
Taree03 156154 145145 164158 118118 157157 091091 133133 107104 103099 132132 152152 134130 154149 137137 091091 082082 171171 084084 095095 145145 133133 151139 147135 125125 140137 152150 148148 101101 137135
Taree03 168154 147143 161158 124122 161161 091091 133133 107104 113105 132128 158152 134131 148148 137137 093093 082080 171170 084082 089086 145145 135133 151151 145135 125125 142140 150150 148148 101101 134134
Taree03 154154 152145 158158 121118 163157 097091 133133 116110 119119 132128 152152 136134 154149 137137 091091 090088 171170 082082 095095 145143 135133 151139 145143 129127 142139 150150 148148 114101 134125
Taree03 154154 152143 164164 122118 163159 091091 133133 107107 103099 134124 152152 133133 154149 149137 107091 092088 000000 084084 095095 147141 133133 151151 145145 131123 141141 150148 148145 114114 134134
Taree03 154148 147145 161158 124118 157155 097097 135125 113113 119114 132132 152152 136130 154148 137137 107091 090080 170170 082082 095095 145145 133133 151149 145137 131112 138133 150150 148148 104101 140140
Taree03 155154 152145 161158 122122 157157 107091 133125 110101 111105 132128 152152 136134 154148 149137 105091 088088 170170 084082 098095 145145 135133 151151 147145 131129 140133 154150 148146 104104 137137
Taree03 161156 145143 158158 000000 161159 109101 133133 113098 113105 132132 152152 134134 154154 137137 091091 094088 171171 084084 095095 145145 135133 151151 147145 129129 137137 154150 145145 101101 131131
Taree03 154154 152145 158158 122122 161161 109091 133133 104104 119119 136132 152152 134130 000000 137137 091091 094088 171165 084082 095092 145141 135133 151149 141137 131127 144139 156140 148145 101101 000000
Taree03 154154 145145 167158 118118 163161 093091 133133 110110 103103 136132 158152 134134 000000 137137 093091 090086 171171 084082 095095 145141 133133 151149 145145 125125 137130 150150 148146 114101 134134
Taree03 154154 152145 000000 124116 161157 099093 133133 104104 103103 134132 158152 138134 154149 137137 093091 096096 171171 084084 095086 145145 135135 151149 145141 131131 000000 150150 150148 104101 131125
Taree03 154154 147147 158158 118118 157157 000000 133133 104104 114114 132130 152152 136134 154148 137137 099091 100088 171170 084084 095077 145145 135133 149139 145143 131125 142139 150140 148146 104104 134134
Taree03 161154 145143 167167 118118 161157 109093 125125 104104 103103 132132 158152 136134 000000 000000 117097 088080 171170 084082 000000 145141 133133 151151 143139 127119 133133 150150 150148 000000 000000
Taree03 168154 000000 167158 118118 157157 101101 133125 110101 115103 132132 158152 136134 154154 147145 091091 086082 171170 084084 095095 143141 135133 151149 145141 131127 142137 150150 148148 101101 134134
Taree03 154154 145145 164158 122122 157155 099091 000000 116113 109103 132132 000000 136134 154148 145137 000000 090088 171171 082082 095095 145145 133133 151149 143137 129112 137133 152152 148145 104101 131131
Taree03 154154 152143 164158 122121 161161 099095 000000 113101 119119 132132 000000 138131 148148 147137 000000 090088 171170 084082 095092 145141 135133 151151 145135 131129 137137 150150 148148 114101 125125
Temora02 000000 147143 158158 124124 161157 099095 133125 104101 119105 134132 158146 136134 154149 147137 103091 088086 171170 084082 105095 145145 133133 151151 133133 131125 139130 150150 148145 114101 000000
Temora02 154154 147143 164158 124124 161157 093091 133125 107101 105103 134132 152152 138133 154149 147137 103093 092088 171170 082082 095095 143141 133133 151151 145137 131129 137130 150150 150148 111101 128125
Temora02 155153 145145 158158 124122 161157 097097 125125 104101 127127 132132 152152 138134 154149 147143 107099 082082 171171 084082 095095 145122 135135 151151 137137 127125 142139 150148 148148 000000 134128
Temora02 155154 000000 167158 126124 157157 139091 133133 107101 125125 132132 152152 138130 149149 147137 093091 086082 171171 082082 095095 145141 133133 151151 143139 000000 000000 150150 148148 104101 131131
Temora02 154153 145145 158158 124118 161157 097093 133133 107107 000000 132132 158146 000000 154148 137137 091091 000000 171171 084084 095095 000000 135133 151151 143143 131125 000000 150150 150148 101101 125125
Temora02 155154 147143 167158 126126 163161 139091 133125 107107 114114 134134 158152 134131 148148 137137 103095 092086 171170 084082 095095 145145 135133 151149 145139 129125 137133 150142 148148 114104 134134
Temora02 154154 147145 167158 118118 163161 109091 133125 107101 119119 132132 158152 136136 154148 143137 093093 086084 170170 084082 118095 145145 135135 151151 145143 144131 000000 150150 148148 114111 134125
Temora02 154153 152147 167158 118118 157157 097093 133125 110101 000000 132132 152146 138134 149148 137137 093091 090090 170165 084084 095095 141141 133133 151151 137137 000000 142142 150142 148145 104101 134131
Temora02 155154 145145 158158 126126 163159 109093 125125 107101 119119 132128 152146 136134 149149 143137 093089 092090 171170 084084 095092 143141 133133 151149 143137 144129 142142 150150 148145 114101 137137
Temora02 154153 145143 158158 124122 163157 091091 133125 101101 119119 132130 161152 136134 148148 137137 093093 086086 171170 084082 095092 145143 133133 151151 147145 131131 142137 148140 148145 101101 140140
Temora02 155154 143143 000000 126118 161157 139091 133133 101101 103103 132132 158146 136136 154149 143137 095093 090086 171171 082082 095078 145143 135133 151151 137135 131125 130130 150150 148145 114111 134125
Temora02 154154 147145 167164 122122 161157 109101 125125 107107 125125 132130 152152 134134 148148 145145 091089 092092 171170 084084 095095 145141 135135 151149 147135 129125 137137 150144 148148 114114 140137
Temora02 155154 145143 158158 118118 163157 109101 125125 110101 105103 132132 152152 134130 154149 143137 093091 090090 170170 082078 095092 143143 135133 151151 147147 129124 139130 150140 150148 114111 000000
Temora02 154154 147145 158158 124122 161159 093091 133125 101101 105103 134132 152152 136134 149148 147143 093093 086082 171171 084084 095095 145141 133133 151139 147145 125125 142137 148140 150148 114114 134125
Temora02 154154 147145 167158 122122 161157 095091 125125 101101 118118 134132 161152 130130 154148 143137 093091 090090 171171 084084 095095 145143 133133 151151 143137 129129 141137 140140 148145 114111 131131
Temora02 155155 145145 158158 126126 161161 091091 133125 107104 127127 132132 158146 136134 154154 143137 107091 092092 171171 082082 105095 143122 135133 151151 147145 129129 000000 150150 148148 104104 134134
Temora02 155154 145143 158158 122122 161159 093093 125125 107104 119103 134132 152152 134134 154154 147137 093091 092088 170165 084084 095095 145143 135133 151151 147135 129125 142139 150140 148148 111101 000000
Temora02 155154 145143 158158 122122 159157 093091 133125 107107 125125 134130 152152 138134 149148 145137 101091 092086 000000 082082 095095 145145 135135 151151 145137 127105 137130 150144 148148 114111 134131
Temora02 154153 143143 158158 124124 157157 093091 133125 116104 119119 134134 161146 133133 149148 137137 095091 090088 171170 082082 095095 147145 135135 151151 145145 125125 142133 150144 148145 114101 137125
Temora02 155155 145143 158158 118118 159157 107095 125125 104101 125125 132132 152152 138136 154154 147137 107093 094078 171165 084082 095095 141141 135135 151149 145137 125125 142137 150148 150145 114101 137125
TheRock02 154154 145145 167158 122122 161161 139095 133133 113113 107107 132132 158152 138138 154149 137137 099089 088088 170165 084082 098095 141141 133133 151139 145145 144131 142137 150148 150148 111101 131131
TheRock02 184168 152145 158158 124122 161161 093091 133133 110104 000000 132132 158158 134134 154154 137137 097091 088088 171170 082082 095095 145145 135133 151151 145145 131129 140137 150150 150148 111101 128128
TheRock02 161161 152145 161161 122122 157157 093093 125125 104104 103103 134130 152152 136136 154154 157137 095091 088088 171170 086082 095092 141141 139133 151151 147143 125105 142142 150150 148148 111101 131131
TheRock02 168154 145141 161158 122122 159157 093091 133125 107104 103103 132132 158152 138136 154149 137137 093091 092092 171171 082082 098095 145141 133133 151151 145141 129112 140133 150136 150148 114111 125125
TheRock02 168154 143143 167158 124122 163157 099091 133125 110110 107107 132132 158158 136134 154151 137137 091091 088088 171171 082082 095092 145145 135133 151151 145137 129125 137133 150150 150148 114114 131125
TheRock02 168161 145141 158158 118118 161157 139101 135133 107104 109103 132132 158152 138128 154154 137137 093091 092088 171171 082082 098095 147145 133133 151149 145145 129125 137137 150136 148148 114114 131125
TheRock02 154154 152145 167158 124122 157155 093091 133133 110107 109103 134132 152149 134134 154154 137137 107091 092092 170170 084084 092092 143141 139135 149139 145143 144128 130118 150148 148144 104101 125125
TheRock02 154153 143143 161158 122122 155155 093093 133133 114110 105105 134132 158152 136134 154148 137137 099097 096096 170170 082082 105092 145141 133133 151149 147145 127125 140130 150148 148148 111101 131125
TheRock02 154153 145143 161158 124122 161155 101093 135133 104101 107107 132132 152146 134134 154148 143137 099093 090090 165165 082082 098095 145141 133133 151139 147145 129122 133133 150150 148148 111101 125125
TheRock02 168154 147145 161158 122122 161161 107093 133125 110104 105103 132132 158152 138136 154149 137137 099093 090090 171170 084084 095095 145145 133133 151149 145145 129127 130130 150136 150148 114101 134134
TheRock02 168161 147145 167158 124122 157157 101091 135125 104101 103103 132132 158158 138128 154148 157137 093089 090088 170165 086082 105095 145141 135133 149139 147143 129128 139137 150148 148148 114101 131131
TheRock02 184184 147141 161158 124118 161157 107093 133125 107104 103103 134132 158152 138138 154148 157137 093093 092088 171165 084084 095095 145145 135133 151139 145137 129129 143142 150150 150148 114104 131131
TheRock02 154154 145145 167158 118118 161155 101091 135133 101101 103103 132132 158152 138138 154154 137137 107107 090090 170170 084082 098095 145122 133133 151139 147143 144124 139130 140136 148148 114101 125125
TheRock02 168161 147145 158158 000000 161157 109093 133133 113104 103103 134132 158152 138138 149149 147137 091091 096088 170170 084082 095086 145145 135135 151149 147145 129129 139130 150140 148144 111111 131131
TheRock02 154154 143141 167158 122118 161161 093091 133133 107104 103103 132130 158152 138134 154154 137137 091091 092090 170170 082082 092086 145141 135133 151151 145143 144125 139133 000000 148148 114101 125125
TheRock02 154153 152145 158158 122118 157157 101091 135125 104104 000000 132132 158152 134128 149148 137137 093091 090086 171165 084084 095092 145141 135135 151151 141139 125125 137130 150150 148148 101101 125125
TheRock02 153151 000000 158152 122122 161157 109091 133125 104104 000000 132132 158146 138134 148148 137137 091091 000000 171171 084084 105095 145145 133133 151139 145143 125125 000000 150150 148148 114104 125125
TheRock02 168154 152141 167158 118118 157155 101091 135133 104104 000000 134132 158152 138134 154149 137137 093093 086086 170170 084084 098095 145143 133133 151151 145145 129105 139137 148148 148146 101101 134131
TheRock02 168154 147141 167158 124124 157155 093093 133125 104101 109107 132132 158146 136134 154148 155137 091091 088088 171170 084084 095095 145141 135133 151139 143143 127125 142141 150148 148148 114114 125125
TheRock02 161154 152145 167158 118118 161161 091091 133133 107104 103103 134132 152149 134134 154154 137137 091091 092088 170170 084084 095095 000000 133133 151139 147145 129125 141130 150150 148148 101101 125125
Tocumwal02 168168 145143 167158 000000 157157 091091 133133 107101 000000 132132 152152 000000 154148 137137 093091 092090 170165 084084 101089 145141 133133 151151 145143 105105 139133 150150 148148 000000 000000
Tocumwal02 154154 143143 158158 000000 157157 000000 133125 107101 105105 134132 158152 000000 154148 137137 000000 092088 170170 084084 095095 145145 133133 151151 145143 127125 139133 148148 150148 111111 000000
Tocumwal02 153153 145145 164158 124118 161155 107103 133133 113104 000000 132132 158152 138134 154148 143137 093091 000000 171170 082080 095095 145145 133133 151139 147145 126118 137133 000000 000000 114114 000000
Tocumwal02 168155 143143 158158 124118 157157 099091 133125 110107 119105 134134 152146 134134 154149 143137 000000 000000 170170 084082 000000 145145 133133 151149 000000 125107 137133 000000 144144 111111 126126
Tocumwal02 154154 145145 158158 124118 161157 103093 133133 116104 105103 132132 152152 134134 154154 143137 000000 000000 170170 084084 000000 145145 133133 151139 000000 126117 139130 000000 148148 114114 134132
Tocumwal02 154148 145143 164158 122118 161155 107103 133133 113113 000000 132132 158152 138134 154154 143143 000000 000000 171171 082082 000000 145122 135133 151139 000000 126122 139133 000000 148148 114104 134134
Tocumwal02 168154 152143 158158 122118 155155 093093 133125 104101 105103 132132 152152 134134 154154 137137 000000 000000 171167 082082 000000 145145 133133 151139 000000 125125 138130 000000 148148 114114 132126
Tocumwal02 168154 152145 164158 118118 157157 107093 133133 116104 000000 132132 158158 138134 154149 143143 000000 000000 170170 084084 000000 145122 133133 139139 000000 126125 000000 000000 148148 114114 134132
Tocumwal02 154154 143143 158158 118118 161157 093091 133125 104104 119099 132132 158152 138134 154148 137137 000000 000000 170170 082082 000000 145145 133133 151151 000000 129125 144144 000000 148148 114101 134134
Tocumwal02 168154 143143 158158 124124 161157 093091 133125 104104 115099 132132 152152 138134 154148 137137 000000 000000 170170 084082 000000 145145 135133 151151 000000 132129 144142 000000 148148 101101 134134
Tocumwal02 154153 143143 158158 118118 161157 093093 133133 113113 119099 132132 152152 138134 154148 000000 000000 000000 170170 084084 000000 145145 135133 151139 000000 131125 144144 000000 000000 114101 134134
Tocumwal02 168154 145143 161158 124122 157155 093091 133125 107104 119103 132132 152152 138134 149148 137137 000000 000000 170170 084084 000000 145145 135133 151149 000000 132126 144144 000000 148148 114101 134132
Tocumwal02 154154 145145 164158 124122 157157 093093 133133 104104 000000 132132 158152 138134 154154 139137 000000 000000 171171 084080 000000 145145 133133 151151 000000 126118 133130 000000 148148 114114 134132
Tocumwal02 154148 145145 158158 122118 161157 102091 133125 113104 105105 132132 152152 134134 154148 137137 000000 000000 170170 082080 000000 145145 133133 151139 000000 126117 139139 000000 150150 114114 134134
Tocumwal02 168154 150145 158158 124118 161157 091091 133125 113104 111103 132132 152152 138134 154149 137137 000000 000000 170170 084082 000000 143141 135133 151151 000000 125125 000000 000000 148148 114101 132132
Tumut 154148 147143 167158 118118 161155 091091 133125 101101 109105 132132 158152 138131 154149 143137 093091 090084 171170 084084 098095 145143 133133 151151 147141 131131 133130 150144 148148 111101 134131
Tumut 161154 147147 161158 122118 163161 095093 133133 110110 109103 134132 158152 134131 154149 137137 093091 088088 171171 084082 095095 145145 135133 151151 145143 129125 139130 150148 148148 114104 125125
Tumut 154153 152145 158158 122122 155155 101097 133133 104101 119119 132132 152152 134134 154148 143137 099091 090088 170170 084084 095095 141141 133133 151151 147143 131125 142133 150150 148148 104101 134134
Tumut 154154 150143 158158 122118 157157 095095 133133 110110 109109 128128 158152 134134 149149 137137 097091 090090 171165 084082 098095 145141 135135 151149 145143 129118 142139 150148 148148 114111 131131
Tumut 168154 145145 161158 118118 163157 000000 133133 104104 109103 132132 152152 136134 154149 143143 097089 094084 170165 084084 086086 145145 135133 139139 147147 144131 133132 150148 148148 114101 134134
Tumut 168154 152145 167158 118118 157157 095091 133125 101101 109103 136132 158152 138134 154149 137137 093091 090090 171170 084082 098095 143143 135133 151151 143139 131125 147129 148136 148148 114104 134131
Tumut 154154 000000 158158 122118 161157 095095 135133 101101 119119 132132 158152 136136 154154 137137 111097 082082 171171 082082 095095 145145 133133 151149 145123 129125 139130 150148 148148 114101 131125
Tumut 168154 147143 158158 122118 161159 095093 133125 113104 103103 134132 158152 131131 154154 137137 097091 096096 170170 082082 098095 145145 133133 151151 145143 134125 141131 150150 148148 101101 125125
Tumut 154154 145145 161158 122118 161157 107095 125125 110110 115115 132132 158158 138136 154154 145143 091091 094088 171170 084084 095095 145145 133133 151151 145143 144125 143137 150136 148148 114101 134131
Tumut 154154 147147 158158 122118 161161 095091 133125 113104 000000 132132 158152 136134 149148 143137 097091 088088 170170 084082 105098 145143 133133 151151 147145 129125 141139 150150 148148 101101 140131
Tumut 154154 152145 161161 122122 157155 097097 133125 113104 119103 128128 152152 138138 154149 143137 097091 088088 171171 084082 095095 145141 133133 151151 143143 129125 139130 150150 150148 104104 131125
Tumut 154153 145143 158158 118118 157157 101093 135125 107101 119119 134132 158158 138138 149149 137137 091091 092088 171171 082082 095095 143143 133133 149149 141135 129125 142130 150148 150148 104101 134125
Tumut 154154 152145 158158 118118 161157 097091 133125 104104 103103 132132 152146 134131 154149 137137 097093 094088 170170 084084 095095 145145 133133 151151 147137 131125 137137 150140 150144 104101 125125
Tumut 168153 147143 158158 124118 161157 000000 125125 110104 000000 132132 158152 138138 154148 147145 091089 086086 170170 082080 115098 145145 133133 151151 147145 131122 142141 150150 148144 101101 131131
Tumut 154153 147147 158158 118118 163157 137101 135135 104101 119119 132132 158158 138136 149149 137137 095093 090088 171165 084084 095095 145143 135133 151151 145143 129117 139139 150150 148148 104101 131125
Tumut 161154 147143 158158 118118 155155 111091 133111 110101 103103 132132 152146 138128 154149 145137 095093 088082 171171 082082 095095 000000 135133 151151 145143 131119 138137 152150 150148 114101 131125
Tumut 161154 143143 158158 122118 161157 139091 133125 110110 115115 134132 152152 134131 154154 143137 093093 094088 165165 082082 098095 145145 135133 151151 145139 125119 141133 150148 150148 104101 131131
Tumut 154154 145145 158158 122118 161157 109091 133125 113110 109103 134132 152146 134134 149149 137137 091091 088088 171165 082082 098095 147147 135133 151151 147145 131127 141138 150150 148148 114104 134134
Tumut 153153 147145 161158 118118 163161 097093 133125 110110 119119 132132 152146 134134 154154 137137 097091 088088 171171 084082 098095 145145 133133 151149 141139 129125 133130 152150 148148 114104 128125
Tumut 154153 145145 167167 124118 157157 107091 133133 113101 103103 136136 158152 134134 148148 143143 091089 090088 170170 086084 115098 143141 135133 151151 147145 122119 139130 150148 148148 104101 125125
Urana03 154154 147145 167161 122118 161155 093091 133125 107104 109103 132132 158152 134131 154149 137137 000000 096096 000000 086084 095092 145145 135133 151151 147145 129128 142131 150150 148148 101101 125125
Urana03 168155 143143 167158 122118 161155 000000 133133 113110 109103 132132 158152 134130 154149 137137 091091 094086 171171 082082 095095 145141 133133 151149 145143 132130 140140 150150 148148 114114 131131
Urana03 168154 154141 158158 118118 157157 095093 133125 104098 119119 132132 158152 131130 149149 137137 093091 094086 171171 084082 095092 145145 000000 151139 000000 132105 140131 000000 148148 114101 131131
Urana03 178154 000000 167158 122118 161157 101091 135133 110101 107103 136132 158152 134134 154149 143143 093091 096092 171171 084082 095095 145141 133133 151139 145143 000000 142131 150148 148148 114111 131125
Wagga02 154154 145143 158158 122118 161157 091091 133133 110101 103103 132132 158152 136132 154149 137137 091091 090090 000000 084084 095095 141141 135133 151151 143143 131131 000000 150150 150148 101101 131125
Wagga02 160160 143141 158158 118118 163161 101099 135125 104101 107103 132132 152146 136134 154154 137137 097093 088088 000000 084084 095095 145145 135133 151151 145143 125107 000000 150140 148148 104101 134131
Wagga02 154154 145145 167158 122120 161159 127091 135125 104104 115103 132132 158158 136127 154154 143137 093093 086086 000000 084082 095095 145145 133133 151151 145145 131107 000000 150136 148145 114101 131125
Wagga02 168154 154143 161158 122118 161155 138107 133133 107104 103103 132132 158152 136128 154148 137137 095091 092092 000000 082082 095092 145141 133133 151139 145139 131129 000000 150148 150148 114101 131125
Wagga02 154154 150145 161158 122118 161157 097091 133125 113104 107103 134132 158152 136134 149149 137137 093093 096088 000000 082082 095095 000000 133133 151139 147143 124112 000000 150150 148144 114114 162131
Wagga02 155154 147145 161158 118118 161157 091091 135133 101101 103103 130124 158152 136132 154149 137137 091091 090088 170165 084082 095095 145143 135133 151151 145141 125125 000000 150150 150148 114101 134131
Wagga02 168154 147145 161158 122122 161157 101095 133111 116110 121121 000000 152152 136133 154149 137137 089089 090090 170170 084082 095095 145141 133133 151151 145143 131125 142139 150150 150148 101101 131131
Wagga02 168148 145143 167161 124122 157157 095095 133133 000000 105103 132132 158152 138131 154149 137137 097093 088080 170170 082082 095092 145143 133133 000000 141141 125112 139133 152148 148148 114111 134125
Wagga02 155154 152143 161161 122122 161157 101099 133133 107104 115105 130130 152152 134134 149149 155137 105099 092088 170165 084084 095095 145145 135135 000000 135135 129125 142133 150150 148148 111101 000000
Wagga02 154148 145145 161158 118118 159157 099099 135135 110101 119119 132130 152152 136134 149149 137137 093091 088088 171170 082082 095095 141141 133133 151151 135135 144125 139137 150148 148148 114111 134134
Wagga02 154154 152145 167158 118118 157157 109095 133125 116107 119119 134132 152152 138138 148148 000000 093091 092088 171171 084082 098095 145141 133133 151151 147135 125125 139137 150148 148148 114114 000000
Wagga02 154154 145143 167158 118118 161157 107105 135125 110107 125109 132132 152152 136130 149148 137137 093091 092088 171171 082082 098095 145145 137135 151151 145143 134125 139137 150148 148148 111104 131128
Wagga02 153148 147147 164161 122118 161157 105099 133125 104101 125103 136132 152152 138134 000000 137137 093091 088088 170170 082082 098095 145145 133133 151151 145135 131107 142137 150140 150148 114101 000000
Wagga02 154148 145145 167158 118118 157157 101091 135133 104104 105103 132132 158152 138138 154149 137137 091091 092090 171165 084082 095095 145141 133133 151139 145145 129125 142129 148140 148145 111111 000000
Wagga02 168148 147143 167158 122118 161157 109107 125125 113101 103103 132130 152152 134134 149148 000000 093089 090090 171170 084082 095095 147141 135135 151149 145143 125125 138137 140140 148145 114111 134134
Wagga02 152152 147143 158158 122118 157157 095091 133133 104104 000000 132132 158158 138136 154148 137137 097097 090088 170170 082082 095095 145145 133133 149139 147145 125125 137133 140140 148148 114104 134134
Wagga02 168161 145145 167167 124124 157155 091091 135125 104104 109103 132132 152152 136134 149148 145137 091091 088078 171165 084082 095092 145141 137135 151151 147147 144129 130130 150148 148148 111104 131131
Wagga02 168154 147143 167167 124122 157157 101091 135133 116110 000000 132130 152152 136131 000000 000000 093093 092088 171171 082082 098095 145141 135133 151149 143135 131129 142142 150140 148148 104101 134131
Wagga02 168168 147143 158158 122118 161161 093091 133125 116104 103103 132132 158152 138136 154149 137137 093091 090082 170170 084084 105098 145145 135135 151151 143143 129105 137133 150140 148145 101101 134125
Wagga02 154154 147143 158158 122122 163157 093093 133125 116107 119119 132132 158158 136130 154148 145137 091091 088088 171171 086082 105095 145141 133133 151151 145139 129129 137130 150148 148148 114111 134134
Wagga02 155153 147143 167158 124118 161155 099091 133133 110104 119103 132130 158158 136128 149149 137137 091091 096088 170170 084082 095092 145143 135133 151139 143135 125105 145133 150148 148144 104101 131131
Wagga02 154154 147143 164161 122118 157157 091091 133125 110110 119119 132132 152146 138134 154154 137137 093091 078078 170170 082082 098095 145141 133133 151151 145137 129125 139130 150148 148148 104104 125125
Wagga02 154153 147145 158158 122122 161161 109091 133125 110110 127127 134132 158152 138138 154149 137137 095093 088088 171171 082082 095095 145143 133133 151151 143135 131131 137130 150148 150148 101101 000000
Wagga02 154154 000000 158158 124122 159155 093091 133133 104104 103103 132132 158152 136132 149149 137137 093093 088086 171171 084084 098095 145143 133133 151139 147143 129125 142141 150140 148148 104104 131131
Wagga02 154153 147145 158158 122118 157155 101091 133133 101101 000000 132132 158146 138128 154154 147137 097091 092088 171171 084082 098095 141141 133133 151151 143133 144131 144139 150140 148148 104101 131131
Wagga02 154154 000000 164158 000000 161157 107093 133125 113110 119103 132132 158152 138134 154154 000000 107107 086078 170170 082082 098092 141141 135133 151139 143141 144129 141130 150148 148148 104104 134134
Wagga02 154154 147147 167167 000000 161157 137091 133125 116101 103103 132132 158158 136131 154154 147137 099097 000000 170170 084084 095095 145141 133133 151151 145145 129129 137130 150140 148148 114104 134134
Wagga02 154153 145145 167158 000000 161155 093091 133133 110104 107103 134132 152146 136136 149148 137137 091091 090082 171170 084082 098095 145141 137133 151151 143137 125125 141137 150150 148148 111101 125125
Wagga02 168154 147143 161158 000000 161157 091091 133133 104104 119119 132132 152152 136131 154154 137137 097091 088088 171170 084084 095092 145145 133133 151151 147147 134129 138133 150140 148148 101101 125125
Wagga02 154153 152145 167158 124122 157157 093091 133133 101101 103103 134132 152146 138134 154148 000000 095093 092092 171170 084084 095095 143141 135133 151139 145143 144125 141137 150150 148148 101101 134125
Wagga02 168154 152145 158158 122118 161161 101095 133125 104104 000000 132130 158152 138128 149149 137137 093093 094090 170170 084082 000000 145141 135133 151151 147145 125125 141137 148140 148148 104104 125125
Wagga02 154154 145143 158158 122118 157157 093091 125125 104104 000000 134132 158158 136134 149148 000000 097097 088088 171165 084084 095086 145141 135135 151139 145135 144131 137133 150136 148144 111101 134134
Wagga02 161151 150147 167164 122118 157157 093093 133125 104104 000000 132132 152152 136130 154149 155143 093091 096090 171171 084082 095086 145145 133133 151151 141137 129125 131126 150150 148148 104104 131131
Wagga02 168153 145145 158158 118118 161155 109093 133133 110110 109103 132132 158152 136134 154149 137137 093091 088088 171171 084084 098092 145141 137133 151149 145145 131125 143130 150148 148144 114111 131131
Wagga02 154153 152145 161158 122122 161161 091091 133125 110110 103103 134132 158152 138130 154149 000000 091091 096092 170170 082082 095095 145141 135133 151149 147145 131131 139133 150148 148148 104101 134131
Wagga02 155154 145141 167158 122118 161157 109091 133133 114104 115115 134132 158152 134134 149148 000000 091091 088088 171170 082082 095095 147145 135135 151151 143135 131129 000000 150150 148148 114101 134134
Wagga02 154154 147145 158158 122118 161161 093091 133133 110104 103103 134132 158152 138138 149149 147147 093093 090088 170161 086084 095095 145143 135133 151151 145143 144131 141130 150150 148148 111104 125125
Wagga02 154153 152145 161158 122122 161155 109093 133133 110107 103103 132132 158158 138136 154148 137137 093093 092088 170165 082082 098092 145143 135133 151151 145141 129125 142137 150148 148148 114101 134131
Wagga02 154154 147147 158158 122122 157155 107095 133125 110104 111107 134132 152146 138130 154148 147137 091089 088088 170170 082082 095092 145145 133133 151149 147145 131129 130130 140136 148148 101101 134134
Wagga02 154154 152147 161158 122122 161157 097091 133125 113110 119119 134134 158152 138134 149148 137137 097091 088088 170170 084082 095092 141141 135133 149139 145143 129129 130130 150140 148148 101101 131125
Wagga02 155153 150145 158158 122122 163157 091091 125125 107101 119119 136134 158152 136136 154149 137137 107095 094088 170165 082082 095092 145145 133133 151151 147147 131125 142130 150136 148148 104101 125125
Wagga02 168153 152145 164161 122122 161157 091091 133125 101101 103103 132130 152152 136136 154154 145137 093091 088086 170170 082082 095095 145141 135133 151151 145145 131129 139126 150148 148148 114104 134134
Wagga02 154153 145143 167167 118118 161157 139091 133125 110101 000000 132130 152152 131131 154148 000000 097091 086086 171170 082082 095095 145145 135133 151151 147139 131105 137130 150150 148145 114101 125125
Wagga02 154153 147145 164158 124118 161161 109109 133133 110101 119119 132132 000000 136134 154149 000000 097091 088088 171170 084084 095095 145145 135133 000000 147143 131129 000000 150140 150148 104104 134134
Wagga02 168153 147143 158158 118118 163155 097093 133125 104104 119103 132132 158146 136134 151149 000000 093091 088088 171170 084082 095095 000000 135133 151151 147143 131125 000000 150148 148148 101101 000000
Wagga02 154154 152152 167167 124124 157155 093091 125125 104101 000000 132132 158152 138138 154149 000000 093093 000000 170170 082082 098092 145141 135133 151151 147143 125125 137133 140140 148148 114104 125125
Wagga02 154153 147145 167158 122122 161159 093091 133133 110110 000000 136134 152152 134134 154148 000000 099093 096096 170170 084082 095095 145141 135133 151151 147137 131125 142137 150150 148148 101101 125125
Wagga02 155154 152143 161158 118118 161157 093091 133125 110101 119119 132132 158152 138134 154148 000000 093091 090088 171170 084084 098095 145145 137133 151151 143143 144131 133131 148136 148148 104101 134128
Wagga02 168153 145145 158158 124122 161157 099091 133133 101101 105103 134132 152146 134134 154149 137137 093091 090090 170170 082082 098095 145141 133133 151151 145145 131127 143133 150150 150148 104101 134125
Wagga02 168153 143143 167158 122122 161157 109093 133125 114110 103103 134132 152152 136134 154149 000000 097097 088080 171171 084082 098095 145141 133133 151151 147143 144131 129129 140136 148148 114101 134131
Wagga02 154153 147145 161158 122122 161157 101091 133125 104101 103103 132132 158146 136136 154148 155147 105093 092088 171171 082082 098098 145145 133133 151151 143137 131131 137133 150150 148144 114101 125125
Wagga02 168153 143143 164158 118118 157157 091091 133125 107104 109103 132132 158152 138134 154149 137137 097091 088088 170170 082082 095095 145145 135133 151139 141139 107105 133130 150148 150148 104104 125125
Wagga02 154153 147143 167158 000000 000000 127093 133125 000000 119119 134134 158152 138134 154149 000000 000000 092092 170165 082082 105095 145143 133133 151139 145145 131131 143137 150136 148148 101101 134131
Wagga02 161161 145143 167164 124118 163161 105091 125125 110104 000000 136132 152152 138134 154149 147143 093093 092088 171170 086082 098095 145143 133133 151151 143143 129125 000000 150148 148148 104101 131131
Wagga02 168161 147147 161158 118118 161161 093091 125125 110101 107103 132132 158158 138136 154154 137137 093091 088088 170170 082082 098095 145145 133133 151151 145143 119105 000000 150148 148148 114114 134134
Wagga02 154154 147143 167161 122122 161157 000000 133133 113104 121121 132132 152152 134131 148148 137137 095093 092090 171171 084082 095092 000000 135133 151139 147145 131131 000000 150150 148148 114101 134134
Wagga02 168168 145145 161161 122122 157155 109093 125125 110110 103103 132132 158146 138138 154154 137137 093091 090090 170165 084084 095078 145145 135135 151151 145143 000000 000000 148140 148148 104101 131131
Wagga03 168154 152145 158152 122122 157155 095091 135133 113101 103103 132132 152146 138136 154149 137137 091091 096090 170170 082082 098095 145143 133133 151151 145145 145125 000000 150150 148148 114104 134125
Wagga03 154154 145143 167164 122122 159157 109109 125125 107104 107103 132128 152152 000000 149149 137137 000000 092092 170165 082082 092092 141141 000000 151139 145145 131127 000000 150150 148148 111101 140125
Wagga03 167154 147145 167167 118118 157157 091091 133125 104101 105103 132132 152152 135130 149149 137137 093091 088088 000000 000000 000000 145145 135133 139139 145137 131129 000000 150148 148148 104101 134134
Wagga03 161154 147143 161158 118118 157155 107091 133125 110101 119109 132132 158158 131131 154149 137137 097093 090090 170170 084082 095095 145143 133133 151151 000000 131121 139137 150140 148148 114104 131125
Wagga03 168168 150147 161158 122118 157157 091091 133125 101101 103103 136134 158158 138136 148148 137137 097093 090090 171171 084082 098092 145141 133133 151151 147145 129125 133130 158144 148144 114101 134131
Wagga03 154154 147145 167161 122122 157157 101095 125125 104104 109103 132132 158152 138138 149149 137137 093091 086082 171165 086082 000000 145145 133133 151151 145141 131116 137133 150140 148148 114104 134131
Wagga03 155154 147145 167167 124118 157157 107091 125125 104101 109103 134132 158152 138130 154154 141137 091091 088082 170165 084084 095095 145145 135133 151151 147145 131131 137131 156150 148148 114104 131131
Wagga03 000000 147143 158158 124124 157155 107107 133125 101101 119103 134132 158146 138136 154154 137137 103091 090090 170165 082082 095086 145145 133133 151139 143143 131131 141130 148148 148148 114114 131125
Wagga03 168154 147143 161158 122122 000000 109091 133133 113101 119103 132132 158146 138136 154149 137137 099091 096094 171171 082082 095095 145145 135133 151149 147145 131129 143131 150148 148148 000000 137125
Wagga03 154154 145143 167158 118118 157157 097093 133133 104104 000000 132132 158152 138134 154149 141137 000000 094094 171171 084084 095095 145145 135133 151151 145139 125125 133131 150148 150148 104101 125125
Wagga03 168153 152145 167158 124122 157157 091091 133133 110107 109103 132130 158152 138134 154154 147137 093089 092092 171171 082082 095095 145145 133133 151151 147145 125122 144139 150140 148144 114101 140125
Wagga03 168154 145143 167152 122118 161161 097093 133125 110101 119103 132132 152146 136131 000000 137137 093093 090090 171171 084082 095095 141141 135133 151149 139137 131129 141139 150150 148145 101101 000000
Wagga03 168154 147147 158158 118118 157155 091091 133133 104104 119111 132132 152152 138131 149149 137137 000000 088088 171170 084084 098095 145145 137133 151151 145141 144129 142139 150148 148148 111101 134131
Wagga03 155153 145143 167158 122122 159155 107091 133133 113110 111103 132132 158152 138138 148148 143139 099091 096096 171165 000000 095095 143141 133133 149139 145143 125125 130130 150136 150148 101101 125125
Wagga03 168168 145145 158158 124118 000000 093091 133125 110107 103103 134132 158158 130130 149148 145137 000000 088088 171170 082082 095092 145145 133133 151151 145143 129129 143130 150150 148145 101101 134131
Wagga03 161154 143143 164158 118118 157157 097091 133125 104101 107103 132132 158146 138138 154149 147137 093093 088088 171171 084082 095095 145141 135133 151139 143137 129106 142142 150148 148148 104101 131125
Wagga03 168148 150143 158158 124118 161157 101101 133133 113107 115115 134132 158152 138128 000000 147137 093091 096092 171170 084082 104095 141141 133133 151151 145143 129125 000000 150150 150148 101101 137137
Wagga03 155154 147145 167158 124118 155155 107091 133125 104101 109107 132130 152152 134130 000000 137137 093091 090086 171165 082082 095092 143141 133133 151151 141137 131131 137130 148148 148148 104101 125125
Wagga03 168155 147145 167158 124118 161159 091091 137133 104101 105103 132132 158158 136134 154149 143137 091089 086082 170165 084084 095095 145141 135133 000000 143139 129125 000000 150148 148148 101101 134131
Wagga03 154154 147147 158158 118118 161161 101101 137133 104101 119103 132132 152152 136134 154154 137137 099093 090086 170167 084084 095095 145145 133133 151139 143141 131125 130130 150148 150148 104101 134134
Wagga03 168155 147147 167164 124122 161157 109109 133133 113101 119103 130130 158152 136134 154149 137137 000000 096090 170165 084082 095095 141141 133133 151151 145135 127125 000000 150148 148148 114104 131131
Wagga03 154154 147147 167167 118118 161157 101091 133133 101101 119103 132132 158152 134128 149148 137137 093091 090088 171170 084082 095095 145141 133133 151149 143141 131125 142130 150136 000000 114104 000000
Wagga03 168154 147141 158158 122118 155155 099091 133125 110101 103103 134132 158158 138130 154149 137137 097087 090088 171170 000000 098095 145141 133133 151139 143139 131131 000000 150150 148148 114101 131131
Wagga03 168154 152143 158158 122122 157155 091091 133125 104101 000000 134134 152152 138136 154149 137137 099089 088088 171170 082082 095095 000000 135133 151139 145137 131125 137137 150150 148148 111104 134125
Wagga03 168154 145145 158158 000000 161161 109091 133133 104101 115115 132132 158152 134130 149148 143137 097097 090088 171171 084082 095086 143141 135133 149139 143143 000000 139137 150150 148148 101101 125125
Wagga03 154153 145143 167158 122118 000000 091091 133133 107101 000000 132132 158158 138128 000000 145137 093085 092090 171170 084082 095092 145141 135133 151151 145143 131129 130130 144140 148148 114104 134134
Wagga03 168151 152147 158158 122122 161155 093091 133133 110101 119105 134132 158158 138136 149148 143137 093089 090088 171171 082082 104095 145143 133133 149139 143137 125125 142130 150138 148148 114101 125125
Wagga03 168154 145145 167167 122118 161153 099091 133133 110104 115115 132132 158158 134130 000000 137137 095093 086086 171170 082082 095095 143143 135133 151149 000000 000000 141133 150150 146146 101101 000000
Wagga03 161154 141141 158158 122118 157155 107091 133133 104101 119103 132132 158152 136130 154149 137137 091089 090086 171170 084082 095095 145141 135135 151151 145143 131125 142133 150148 148148 114101 134134
Wagga03 168154 147147 167158 122118 157153 000000 133125 113104 103103 134130 152152 136136 154149 139137 093091 096082 171171 084082 095095 141141 135133 151139 143143 144129 142130 150148 148148 111101 125125
Wagga03 154154 145143 158158 122122 157155 099091 137133 104104 103099 136134 152152 134134 154149 137137 095093 088084 170170 000000 098095 143141 133133 151149 147147 144127 142133 150150 148148 101101 131128
Wagga03 154154 147143 167161 000000 159157 091091 125125 104104 103103 134132 158146 138128 154148 137137 093093 094088 171170 084082 098098 143141 135133 151139 139135 127125 141141 150140 000000 101101 140140
Wagga03 155154 145143 161161 124118 161161 093091 137133 110104 115103 134130 152152 138136 000000 137137 097093 088088 171171 084082 095095 145143 135133 151151 145143 131125 142139 150136 148148 114101 000000
Wagga03 168154 154147 158158 124118 161157 000000 133133 104101 119109 136132 158152 136134 154149 147137 093091 090088 171171 084082 095095 145145 133133 151151 145145 131131 137130 148148 148148 111101 134134
Wagga03 154152 147147 167158 122122 161157 091091 125125 110104 103103 132128 158146 134132 154148 147147 105091 088086 171171 086082 095095 145143 133133 151151 147145 125125 142130 150150 148148 114111 125125
Wagga03 154148 145143 167158 000000 161157 107091 133125 104104 103103 134132 158158 132132 154154 147137 093089 096086 171170 086082 104095 145141 133133 151151 147145 145125 139137 150150 148148 114104 000000
Wagga03 161154 152143 158158 000000 161157 093091 133133 000000 115105 132132 158152 136132 154149 155137 093089 088088 171170 082082 095095 143141 135133 151139 147143 129127 139137 150148 148148 104101 131131
Wagga03 154154 147147 167158 118118 155155 109091 135125 104104 103103 132132 152152 136132 154149 137137 091091 086082 171171 082074 095092 145141 135133 139139 139139 131124 139130 150148 148148 114104 000000
Wagga03 154154 152145 158158 124122 161161 111097 133133 113104 000000 132132 158158 134126 154149 137137 093091 096086 170170 086082 098098 145143 133133 151151 147143 131125 137130 148136 148148 111111 137131
Wagga03 155151 147145 167164 124118 161157 000000 133133 104101 107103 134132 158152 134132 149149 137137 107099 090086 171161 086082 095092 145141 135133 151149 147137 125125 142137 150144 148148 104101 137125
Wagga03 154154 143143 158158 118118 157155 117099 135133 110107 119107 132132 158152 132126 154148 137137 095091 092088 171165 082082 095095 145143 135133 151151 135135 145125 142139 150140 150148 101101 137131
Wagga03 154154 154143 158158 122122 161157 105099 125125 116101 119114 134132 158158 134132 154145 137137 099097 092090 171171 082082 098095 145141 133133 151151 147145 131124 141137 150148 148144 114101 134134
Wagga03 154154 147145 164161 124124 163157 095093 133125 104101 115103 132132 152152 132131 154148 145137 097093 090082 171170 084084 104095 145145 133133 151139 145145 129125 137130 150144 148144 114101 134131
Wagga03 168168 145143 158158 122118 163155 107101 135133 107104 119103 132132 158152 134134 148148 137137 107091 092088 171165 082078 095092 145141 133133 151151 145143 144127 139130 150140 148148 114101 131131
Wagga03 168156 150145 158152 122118 157155 000000 135133 101101 105105 132132 158152 136132 154149 137137 093093 094090 170165 086086 092092 145141 135133 151139 147147 140129 126126 150140 145145 114114 134134
Wagga03 154148 147143 167158 122118 161157 101091 135133 104104 105103 132132 158152 132129 154149 137137 093091 088088 171170 086086 095095 145145 000000 151149 145143 000000 133133 150150 150144 114101 134131
Wagga03 154154 147145 167158 118118 157155 000000 125125 110110 103103 132132 152152 134128 154149 143137 095089 088088 171165 086086 095095 145141 133133 151151 145143 131131 141137 150150 148148 114104 131125
Wagga03 168154 147145 167158 000000 161155 101091 135125 104101 119103 132130 158152 136128 154149 155137 093091 090086 171171 086082 104098 145145 000000 149149 143137 144129 144140 150148 150148 101101 125125
Wagga03 169151 150141 167158 124118 161161 107091 133125 110104 103103 132130 158146 132132 154149 137137 097091 000000 171170 086082 095095 145145 135133 151151 147147 125125 000000 150136 150148 104104 134131
Wagga03 153153 152147 167158 124124 157157 107095 133125 104101 107103 132132 158152 136132 149148 147137 097091 090086 170170 086086 095086 143141 000000 151151 000000 129125 140130 148140 148148 114114 134131
Wagga03 000000 145145 167158 124122 161155 091091 133125 110107 107105 134134 152152 134134 154149 147145 099093 088086 171170 086082 095095 145145 133133 151151 147143 129127 000000 148140 148148 101101 000000
Wagga03 153153 000000 158158 122118 155155 097091 133125 113104 109105 134132 158152 136134 154149 143137 093093 088086 171170 082082 095092 141141 135133 151149 147145 131131 142133 150148 148144 114101 000000
Wagga03 155152 145145 167158 122122 159157 091091 135133 107104 107103 132132 152146 136134 154149 137137 091091 092088 170165 082082 095092 145141 135135 151151 145143 125125 000000 150150 148148 111104 131131
Wagga03 154149 152145 167158 124118 157157 099093 133133 110101 115107 132132 158152 136126 154149 137137 099091 090090 171171 082082 104095 145141 133133 151149 145145 131127 000000 148144 148148 114104 000000
Wagga03 168155 152147 164158 122122 157157 000000 133125 113104 114105 132132 158158 136126 154149 143139 089089 096082 171170 082082 095086 145141 135133 151151 145145 129127 141137 150140 150144 114104 134125
Wagga03 168168 154147 164158 118118 157155 107093 133125 104101 103103 132132 152152 136136 149149 137137 097093 090088 171170 090082 095095 145143 133133 151151 143141 129105 142132 150150 148148 101101 134131
Wagga03 000000 145143 158158 122122 159155 107093 133133 107104 000000 132132 152152 136132 149149 137137 095093 092082 170165 086082 000000 145145 135133 151149 143141 131112 140130 150150 148144 101101 131125
Wagga03 168154 147145 164158 122118 157155 109107 133125 104101 103103 132132 152152 136134 154149 137137 097093 090088 171170 082082 095095 145145 133133 151139 143141 129105 142142 150150 150148 101101 000000
Wagga03 000000 152145 167167 124122 155155 109101 135133 104101 107107 134132 158152 134134 149149 149137 095089 088088 171171 090082 095095 145145 133133 139139 145143 131125 144140 150148 148148 101101 125125
Wagga03 168168 147145 167152 118118 161157 095091 133125 104101 000000 136134 158158 136136 149149 137137 093091 090090 171171 086086 095095 145145 000000 151139 145145 129119 138130 148144 148144 111101 134131
Wagga03 154148 147145 167167 122118 161161 000000 133133 113101 119103 132132 158152 136132 000000 143137 093093 096090 171170 086082 095092 145141 137135 151151 145145 000000 133130 150148 148148 104104 131125
Wagga03 154154 143143 164161 124124 161161 107095 133133 113107 119115 132130 152152 136134 154145 137137 095095 096092 171165 082082 098095 145141 133133 151151 143143 127127 139130 148136 148148 104101 125125
Wagga03 154153 143143 167167 124118 161157 093091 125125 104101 000000 134132 152152 134134 154149 137137 095093 088086 170170 082082 095095 145141 133133 151151 145143 129125 140130 140136 148144 104101 134134
Wagga03 154154 152147 158158 118118 157153 093091 133125 110101 103103 132132 158152 000000 154154 137137 099099 090088 170170 082082 095092 145145 000000 151139 145135 144124 141141 150150 148148 104101 134128
Wagga03 155143 145143 167158 122118 161157 091091 133125 104104 109103 132132 158152 134126 149148 137137 093085 086082 171170 086086 095092 145141 135133 139139 145135 129129 139130 150150 148148 114111 125125
Wagga03 154154 150143 167158 118118 157155 101093 135125 107107 000000 134132 152152 134128 149149 000000 097091 094092 171170 082082 098095 145143 000000 151151 145145 131129 139132 150148 148144 114104 140125
Wagga03 154154 145143 161158 122118 161157 093091 133125 113101 103103 132132 158152 136136 154149 137137 095091 088088 171165 086082 095095 145141 135133 151151 145145 131125 139137 150150 148147 114104 134131
Wagga03 154154 143141 158158 124118 161157 091091 133133 104101 103103 132132 158152 000000 000000 155155 093091 090088 171165 000000 098095 141141 139133 151139 145137 000000 137129 150148 148147 114104 131125
Wagga03 168154 147145 161158 124124 161157 091091 133133 110101 107103 132130 158158 134132 149149 137137 099091 090088 171170 086082 098098 143141 000000 151151 147145 125105 000000 150136 148145 104101 134134
Wagga03 154154 000000 000000 124118 157155 109091 135133 104104 119103 132132 158152 136132 154149 147137 095091 086084 170170 086082 098095 145143 135133 151139 145145 132125 143132 148136 148147 104104 128125
Wagga03 161161 145143 167152 000000 159159 093093 135133 107107 119105 134132 158152 000000 154148 137137 105093 090088 171171 086082 095095 145141 135133 151149 145145 131131 139137 150136 148148 101101 131131
Wagga03 154154 000000 164161 000000 157155 099091 000000 113101 103103 132132 158158 136136 149148 137137 103085 090088 171171 082082 095092 145141 133133 151151 145143 000000 137130 150148 145144 114114 141125
Wagga03 000000 152143 167164 000000 161157 093091 133125 110104 105103 134132 158152 136136 154154 137137 093091 086086 170170 086082 095095 145143 000000 151151 147143 125105 000000 150140 148148 114101 000000
Wagga03 168155 143143 164158 124124 161155 109109 133125 107101 107103 132130 152152 134132 154148 147137 093093 090088 171171 086082 095095 145145 133133 151139 147147 000000 137132 150148 150148 104101 131131
Wagga03 168154 152145 158158 124118 161157 091091 133133 104101 103103 132130 158152 134132 154154 143137 103097 088086 170170 086082 095092 145145 133133 151139 145143 131129 142132 148148 148148 104101 131125
Wagga03 154154 147143 167158 124118 161157 109099 125125 110104 103103 132132 152152 134128 154154 137137 093091 088088 170165 082082 095092 141141 133133 151151 147145 131131 139130 150140 148148 104101 000000
Wagga03 168154 152145 167158 122118 155155 093091 133125 107101 103103 132132 152152 136132 154149 137137 095091 092090 171165 086086 095095 143141 133133 151151 145141 129121 137130 150144 150148 114101 131125
Wagga03 154154 152147 167158 122122 161157 101101 133125 107104 119102 134132 158152 132126 154148 143137 097093 092088 170165 086082 095095 145145 133133 151151 139137 131127 139137 150150 148144 104104 134134
Wagga03 154154 147141 158158 118118 161157 109091 135125 104101 105099 134132 152152 136130 154149 137137 093091 092088 170165 082074 095092 145143 137133 151151 145143 131129 141141 150148 150148 101101 140131
Wagga03 151148 147143 161158 118118 161157 105095 133125 116116 000000 134132 158152 136136 154148 143137 093091 090086 170165 086086 095092 145145 133133 151151 139135 127105 141133 150140 148145 114101 131131
Wagga03 168154 147145 158158 122122 161157 093093 133133 113104 119119 134132 152152 136132 154148 145137 107093 096086 170165 086082 095095 145141 133133 151151 145135 000000 130130 150140 150148 104101 131125
Wagga03 148148 145141 167158 118118 161155 000000 133133 113101 000000 134134 152152 132132 154148 137137 093091 090088 170165 082082 095095 145145 135133 151139 145145 125125 142130 000000 150145 104104 000000
Wagga03 168168 147145 158158 124118 161157 111095 133125 104101 107103 132132 158152 000000 154154 155137 091091 090088 171161 082082 098095 145141 133133 151151 145145 000000 133130 150150 150148 111101 125125
Wagga03 153153 147145 167158 122122 161157 109091 133133 113110 107105 132130 152152 134132 148148 143143 000000 096088 171165 086086 098095 145141 133133 151151 147143 131125 139130 150142 148146 114104 125125
Wagga03 161153 150147 158158 124122 157155 101093 135133 113101 109107 132132 158152 136136 154148 145137 093091 096090 170165 082082 095086 145141 135135 151151 143141 129125 137130 150150 148146 114101 131125
Wagga03 153148 145143 158158 122122 161157 101091 133133 107104 103103 132132 158152 128128 154148 137137 093091 092086 170165 086082 098095 143141 135133 149139 145143 131129 139130 150150 150145 101101 000000
Wagga03 154154 147145 167167 124118 157155 107107 133125 116104 103103 136134 158152 136134 154154 137137 093091 088088 170165 086082 092092 145141 133133 151151 143135 131125 141133 150148 148146 114114 131125
Wagga03 168161 145141 167158 122118 161157 000000 125125 104104 105103 134132 152152 134132 154149 147137 099091 090086 170165 086082 095086 141141 133133 151139 147143 129125 133130 150140 150145 104101 131125
Wagga03 169154 152145 167158 118118 161161 093091 135125 110110 109103 134132 152152 136136 154149 137137 095093 088088 170165 086082 095092 000000 135133 151151 147143 144131 130130 150150 144144 104101 131125
Wagga03 000000 147145 158158 124118 161161 097091 133125 113107 109107 132132 158152 134131 149149 143137 095091 096092 170170 084084 095095 145141 137133 151151 145145 128127 140133 150150 148148 000000 000000
Wagga03 000000 145145 158158 122122 000000 107091 133125 113110 119103 134132 152152 138138 154149 143137 095093 096096 170165 084084 095095 145141 135133 151149 145143 131131 138138 150140 148148 114104 125125
Wagga03 000000 150145 167158 122118 161161 000000 133125 110104 119103 134132 158158 138134 154154 145137 093091 088088 165165 084084 098095 145145 133133 139139 145145 125104 143143 148140 148144 000000 134125
Wagga03 000000 145145 167161 122122 161157 095093 133125 113101 107103 136132 158152 136131 154154 137137 093091 096090 170161 086084 092092 145145 135133 151151 145143 129125 142142 150148 148148 000000 125125
Wagga03 000000 147145 167167 122118 157155 093091 133125 104101 105105 136132 158152 138134 154154 137137 091091 088088 000000 086082 098095 145145 133133 151151 145143 129112 138130 150144 148148 000000 134134
Wagga03 000000 154145 161158 122122 159157 093091 125125 116104 105103 000000 158152 134128 149149 137137 093093 090088 170170 086084 095092 143141 135133 151139 143137 131129 137137 150148 148148 000000 125125
Wagga03 000000 145143 158158 118118 161157 000000 133133 101101 107107 000000 158152 136134 154149 143137 093093 090088 171170 084084 098092 145141 135133 151139 145145 129125 142133 148140 148148 000000 134134
Wagga03 000000 147145 161158 124118 161157 000000 133133 110104 107107 132130 158152 134131 149149 149137 093091 000000 170170 086086 098095 145141 133133 151151 145145 000000 000000 150150 148148 101101 125125
Wagga03 154154 152145 167158 000000 000000 000000 133125 110104 000000 134130 158158 134134 154149 145137 000000 090088 000000 000000 000000 000000 000000 151151 000000 000000 000000 000000 000000 000000 000000
Wagga03 154153 147141 158158 118118 159157 091091 133125 000000 119119 132132 158158 136134 154148 137137 095091 092086 171170 086086 095092 145141 000000 151151 147143 131129 138132 150150 148148 000000 131131
Wagga03 000000 150141 000000 118118 157155 095093 133133 107104 109103 132132 152152 136134 154149 155137 000000 096088 170170 086084 095095 145141 133133 151151 141137 125104 141131 148140 148145 000000 134125
Wagga03 000000 147143 167161 122122 161157 000000 133133 104101 103103 134132 152146 136136 154154 137137 000000 088088 165165 086086 098092 145141 000000 151139 145145 131127 143138 144140 150144 000000 000000
Wagga03 156156 152145 000000 118118 161157 093091 133125 104104 119119 132132 158158 136136 000000 149137 093093 088088 000000 084084 098095 145143 000000 151151 143143 125112 141133 150140 150150 104101 125125
Wagga03 000000 145143 164161 118118 157155 093091 133133 101101 103103 132132 158158 136130 154149 149137 097093 000000 170165 086084 095092 000000 133133 151139 147137 000000 000000 150136 148148 111101 134125
Wagga03 000000 154147 167167 124118 161157 093091 133125 110101 107103 136132 158152 138138 154149 000000 093091 000000 170165 086086 095092 000000 133133 151151 147143 131125 139130 150148 148148 000000 125125
Wagga03 000000 150145 000000 122122 157157 093091 133125 110104 109105 132132 152152 133129 149149 147137 107091 000000 000000 086086 000000 000000 000000 151151 143139 000000 000000 150150 000000 000000 125125
Wagga03 000000 145143 161158 000000 161157 093093 133125 104104 119119 132132 158152 136130 154149 143137 000000 000000 170165 086080 104095 145145 135133 151139 147145 129119 140136 000000 148148 000000 131125
Wagga03 154154 145143 000000 000000 161155 093091 133133 000000 103103 134132 000000 136134 154154 000000 000000 000000 000000 084084 095095 000000 000000 000000 000000 000000 000000 150150 148148 000000 000000
Wagga03 000000 147143 000000 000000 000000 099093 000000 000000 103103 132132 152152 000000 000000 000000 093093 088088 000000 000000 098095 000000 000000 151151 000000 000000 000000 150148 150150 000000 134125
Wagga03 154153 145143 167158 000000 161157 099095 135133 104104 103103 132130 000000 000000 154154 137137 093091 088086 000000 084084 095089 145145 135133 151151 145141 127125 141141 150150 148148 101101 131131
Wagga03 155154 145141 167158 000000 157155 111093 133133 113104 107103 132132 000000 000000 000000 137137 093091 096088 170170 082082 095092 145145 133133 151151 145143 131129 133130 156150 148148 104101 125125
Wagga03 168161 145145 158158 000000 161157 097091 125125 104101 103099 132132 158152 132130 154154 137137 091091 090082 171170 084084 095095 145145 135135 151151 145143 129129 143140 150148 148148 114104 000000
Wagga03 154154 147141 158152 000000 157157 093091 133125 113110 109103 134132 152152 134128 154154 137137 093091 088086 171165 086084 095095 145143 133133 151149 147145 125125 137137 148148 148148 104104 000000
Wagga03 168154 145143 164158 000000 161157 107091 133133 101101 109103 132132 152152 132130 154149 137137 000000 090088 171165 082082 095095 145143 135133 151151 147145 129105 139131 150140 148145 114101 125125
Wagga03 161154 145145 167158 000000 161157 093093 133133 110107 103103 132132 158152 134132 154149 000000 000000 000000 171161 084082 095086 143141 133133 151151 145141 129105 138131 150148 148148 000000 131125
Wagga03 162154 145141 158158 122118 161161 101101 135135 104101 111109 132132 152152 000000 148148 137137 093093 086082 171170 082082 000000 145141 135133 151149 145145 145125 137130 150150 150148 101101 131128
Wagga03 000000 150145 167161 122118 161161 000000 133133 110107 105105 132132 158152 138136 154154 137137 093091 092092 171165 084082 000000 145141 135133 151149 000000 125112 137130 150148 148144 114101 125125
Wagga03 154154 150147 158158 122122 163161 107091 125125 107107 119107 134132 152146 138136 154149 137137 093093 092092 170170 084082 095095 145145 133133 151139 145139 127125 139139 150150 148148 101101 000000
Wagga03 154153 145145 158158 122118 157157 099093 133125 107104 105099 134132 158152 138138 154148 137137 091091 092090 170170 082082 098095 145141 133133 151151 145143 127125 133133 140140 148148 104101 000000
Wagga03 171154 147145 167158 122122 161157 091091 133133 110104 103099 132132 158152 138134 149149 139137 093093 090088 170165 084082 000000 143141 133133 151151 147121 129125 139136 148148 150148 104101 131128
Wagga03 000000 143143 161158 118118 157157 093091 133133 104104 119119 132132 152146 136134 000000 137137 097091 090088 170170 084082 095092 145141 135133 151151 000000 125104 000000 000000 150148 000000 000000
Wagga03 168154 152147 158158 124122 161157 107091 133125 113107 119119 134132 158152 134128 154149 137137 099093 096092 171170 084084 098095 145145 133133 151151 147145 129125 141130 150140 148148 114111 137126
Wagga03 154154 147145 164161 000000 161157 101093 133125 104101 105103 132132 158158 136136 000000 137137 091091 090086 170170 084082 095086 145141 133133 151151 145143 125125 139130 150150 148145 114111 126126
Wagga03 155154 154147 158158 122118 161157 000000 133133 000000 119119 134132 158152 138134 154149 137137 089089 092090 170170 084082 095092 141141 133133 151151 145145 131117 137133 150150 148148 104101 131126
Wagga03 168154 147145 167158 124122 157157 091091 133125 000000 119119 000000 158152 136131 149149 137137 097091 092086 171171 084082 095086 145141 137133 151139 145145 112112 000000 150150 000000 000000 000000
Wagga03 161154 152147 158158 124122 161157 099093 133133 104101 103103 132132 152152 134134 154154 149137 097091 090086 000000 084082 098092 145145 133133 151139 137135 145131 139137 150150 148148 101101 134131
Wagga03 168154 145145 167158 118118 157155 093093 133133 110110 109107 134132 158152 138134 154149 000000 091091 090088 170170 084084 095095 145145 133133 151139 145145 129129 141130 150150 150148 101101 125125
Wagga03 161153 147147 158158 118118 161161 097091 135125 116101 103103 134132 158152 138136 154148 137137 089089 090090 171170 082082 095095 145141 133133 151139 147143 145107 142136 150140 148148 104101 131131
Wagga03 161154 147145 161158 122116 000000 107093 133133 113101 107107 132132 152152 138138 154148 149149 095093 096088 171170 084082 095089 145141 135133 151151 143143 131125 139130 150150 148148 101101 125125
Wagga03 155153 147143 161158 122118 159155 000000 133133 104104 119119 132132 152152 138134 154149 137137 097093 094094 171170 084084 098089 145145 135133 151139 143135 131131 000000 150144 148148 114101 131131
Wagga03 168153 152143 158158 122118 161157 099095 133133 113107 000000 000000 158152 136136 149149 149137 093089 096092 171171 084084 095095 145145 135133 151139 143135 131129 139137 150148 148148 000000 134125
Wagga03 168154 150143 164158 118118 157157 119109 133125 110101 114107 134132 158152 134131 000000 153137 099091 090090 170165 082082 104095 145145 133133 151139 147137 129124 137130 150136 000000 101101 134134
Wagga03 154154 143143 161158 118118 157157 107091 133133 104101 115115 134132 158152 136130 154149 137137 093091 090088 171170 084082 098095 145145 133133 151139 147143 125125 137137 150140 148148 111101 125125
Wagga03 168154 143141 158158 118118 161155 111093 133133 116110 119103 000000 158152 138136 154149 137137 093093 096088 171165 084084 095095 145145 135133 151151 145143 129104 137130 150136 148148 111101 125125
Wagga03 168154 147141 167158 118118 155155 109093 133133 110104 119119 132132 158152 136131 149148 137137 097091 088086 170170 084084 095095 143141 133133 151149 147145 131104 130130 150150 148148 101101 125125
Wagga03 000000 147145 158158 118118 163157 097091 135133 104104 103103 000000 158146 138138 154149 137137 093093 088088 171171 084084 095092 145143 133133 151151 147147 131125 142130 150150 148144 000000 131131
Wagga03 161154 152145 158158 118118 157155 091091 133125 104101 119119 134132 152152 134134 154154 149137 097091 090088 171171 084084 095095 143141 137133 151151 143143 131129 142133 150140 148148 104101 134134
Wagga03 168153 145143 161158 122122 161155 093091 125125 116110 105105 000000 158152 138134 000000 137137 095093 090088 171165 084082 092089 145141 135133 151151 145135 131129 142137 150150 150144 000000 131131
Wagga03 155154 145143 167158 000000 161157 101091 135133 110107 103103 132130 152146 138138 149148 137137 099091 092092 171171 000000 095095 145145 135135 139139 143143 125125 130130 150150 148145 101101 134134
Wagga03 154154 141141 158158 000000 157155 093093 133133 104101 103103 134132 152152 138134 000000 149137 093083 090088 171171 084082 095095 145141 133133 151151 147143 131104 000000 148140 148148 111101 131125
Wagga03 154154 147145 158158 122118 161155 101093 135133 116101 103103 134132 158152 136134 154148 137137 000000 090090 171171 084082 095095 145145 139133 151139 147143 127125 141130 148148 148148 101101 125125
Wagga03 168151 145145 000000 124118 157155 107093 133133 110107 000000 134132 152152 138134 154148 137137 091085 092088 171170 082082 095092 145145 135133 151151 139139 125112 144130 150148 150144 104101 131125
Wagga03 154154 145145 000000 124122 157155 099095 133125 110110 103103 132132 152152 138134 148148 149137 091089 088086 170170 084082 095092 145141 133133 151151 147143 145125 137137 150148 148148 000000 125125
Wagga03 168168 145143 164158 122118 161157 107107 133133 113107 119107 134132 152152 136134 154148 145137 107097 096092 171170 082082 095095 145145 135133 151151 145145 145125 140137 150148 148148 111101 000000
Wagga03 153148 147143 167158 124118 159157 093093 133133 110104 119114 132130 152152 136136 154148 137137 097095 090086 171170 084084 095095 145145 133133 151139 147145 131125 138133 150148 150145 111101 134131
Wagga03 168154 152145 167158 118118 161161 093093 133133 104104 103103 132132 158152 136131 154154 137137 093093 088088 170170 084082 092092 143141 133133 151149 145145 000000 133130 150150 148148 101101 134134
Wagga03 154153 143143 164158 122118 157157 097093 133133 101101 103103 130130 152152 132131 154149 149137 099091 096088 171170 082082 095074 145145 133133 151151 149145 133130 139137 144140 148148 114114 134131
Wagga03 168153 147143 164158 124124 161157 091091 135133 110101 119107 130128 158152 134133 154149 147137 091091 088082 170170 084084 095095 145141 137133 151139 145141 135129 142139 150150 148148 114111 125125
Wagga03 161154 147145 158158 118118 159157 093091 133133 104101 103103 130130 152146 138136 154148 137137 105091 088086 171165 084084 095095 145145 133133 151151 147143 133129 141141 150150 148148 111111 131131
Wagga03 161154 147143 158158 124122 157155 097091 135133 110110 111103 130128 158152 136131 154154 137137 097091 090088 171170 084082 095092 145141 135133 151139 143137 130129 139137 150150 000000 104101 134131
Wagga03 154153 000000 164158 122118 155155 117093 133125 110110 103103 130130 152152 134130 154149 137137 093093 096086 170170 082082 095092 145141 135135 149139 145143 133129 133125 150150 148148 101101 000000
Wagga03 154153 147145 167161 118118 000000 091091 133125 116104 103103 130128 158152 000000 154151 147137 095093 096082 171170 084082 095077 145143 133133 151139 145141 129129 137133 150150 148144 114111 140125
Wagga03 161153 152147 158158 118118 157157 093093 133133 104101 103103 000000 152152 138134 149149 137137 093093 092086 171165 082082 095095 145141 139135 151149 143143 129125 139139 148140 148144 104101 125125
Wagga03 154153 147147 158158 122122 157155 099099 133125 113110 109103 134132 158152 138136 154154 137137 093091 096088 171170 082078 098092 143141 133133 151149 141137 129125 130130 150150 148148 104101 134131
Wagga03 154153 147145 000000 122122 161157 101093 135133 110110 103103 000000 158152 138138 154154 137137 095095 088088 170170 082082 095092 145143 135133 151149 145145 131127 141139 150136 148148 101101 125125
Wagga03 154153 147145 167158 122122 161157 109091 133133 107101 103103 130130 158158 136134 154149 137137 095091 092088 171171 084082 104092 145141 135133 151151 147137 131127 133130 150150 148145 114104 125125
Wagga03 168154 143143 158158 122118 161157 109107 135133 104101 107103 128126 152152 136134 154148 149137 099089 088084 171171 084084 095095 141141 135133 151139 145143 134134 130130 148136 148144 101101 140125
Wagga03 161154 145143 164158 122122 000000 109091 133133 101101 103103 130130 158152 138136 154154 143137 099095 092092 170165 082078 098095 145145 135133 151151 147137 135131 137125 150150 148148 114114 000000
Wagga03 154154 000000 158158 124122 157155 099093 133133 104101 119119 130130 158152 000000 154149 147137 093093 088086 171171 084084 095095 145141 135133 151151 143135 135130 137131 152140 148148 114104 000000
Wagga03 168168 147147 158158 118118 159157 109093 135133 101101 119119 000000 158152 134134 154148 137137 095095 090088 170170 084082 098095 145141 135135 151139 147145 134131 141137 150150 000000 104104 134134
Wagga03 155155 150145 167161 122118 161157 091091 125125 110110 119119 128128 000000 138134 149149 137137 093093 096092 170170 084082 098095 145143 135133 151151 147145 000000 137137 150150 150148 111101 000000
Wagga03 154154 147147 158158 122118 157157 091091 135125 110110 000000 000000 152152 138138 148148 137137 099093 090084 171170 084084 095095 145141 133133 000000 147143 000000 137131 150150 150148 101101 000000
Wagga03 168154 147145 158158 122118 161157 095093 133133 104101 103103 134128 158152 000000 154154 137137 095095 096088 170170 086082 095095 141141 135133 151151 143143 137135 137131 154142 148148 114114 000000
Wahgunyah 154154 145143 158158 124124 161155 109091 133125 104104 105103 132132 158152 138134 154154 137137 091091 094094 171165 084082 104095 145141 133133 151151 145145 000000 141130 150150 000000 101101 134134
Wahgunyah 154154 145145 167158 124124 161157 095091 133125 110104 105103 134132 158152 000000 000000 143137 097093 088086 171171 084084 098095 145145 133133 000000 145135 000000 142137 150144 148144 114101 131125
Wahgunyah 154154 147145 158158 118118 161157 107095 133133 101101 103103 132132 158158 138134 154154 137137 097091 090088 171171 084082 095092 145145 135133 151139 145135 131124 142140 148148 148146 111104 140131
Wahgunyah 154154 145143 167158 124118 161155 107101 133133 104098 103103 132132 158146 000000 154149 137137 097095 088088 171171 084084 095095 145145 135133 151139 145145 127125 142137 148136 150148 104101 131131
Wahgunyah 000000 154145 167158 118118 161161 127107 133125 104101 103103 132132 158158 136134 154154 137137 000000 090088 171170 082082 095095 145141 135133 151151 145143 127125 142137 150148 148148 111104 134131
Wahgunyah 168154 152145 158158 118118 157157 111091 133133 104101 103103 136132 152146 000000 154149 000000 095095 094090 170170 084082 098095 145143 135135 139139 147145 125125 000000 148148 148148 114104 134131
Wahgunyah 000000 147145 158158 124118 161157 111091 133125 104104 103103 132132 158152 138138 154148 137137 103101 092086 171171 084082 095095 141141 133133 151151 145143 125125 137133 150148 146144 114114 131131
Wahgunyah 000000 147143 158158 124118 161157 000000 135125 104101 107103 134132 152152 000000 154154 137137 093093 088088 170165 082082 095095 145143 137133 151139 145137 129125 141130 150150 148144 101101 000000
Wahgunyah 000000 145143 158158 124118 161161 129091 133125 104104 103103 134132 158158 138130 154149 149137 000000 086086 171170 084084 098092 143143 135133 151151 143143 129125 141130 150136 148144 101101 134125
Wahgunyah 000000 152145 158158 122122 157157 000000 133133 104098 103103 132132 152152 000000 154148 149147 099083 088088 171165 084084 000000 145141 137135 151151 145133 125121 141140 148148 148148 114101 134134
Wahgunyah 000000 145143 158158 124118 159157 109093 133133 110101 103103 132132 000000 138130 154149 147137 097097 090088 171171 084082 095092 145143 133133 151139 145143 127125 130130 150148 148148 104104 134134
Wahgunyah 000000 152145 158158 118118 161157 109095 133125 110104 115103 000000 158152 136130 154154 149137 093089 088088 170169 082082 000000 141141 135133 139139 145143 131127 137137 150148 148148 104101 134125
Wahgunyah 154154 147145 158158 118118 157157 109091 133133 104098 103103 132132 152152 138138 154154 137137 099099 088088 000000 084084 095092 141141 135133 151151 145145 127125 141141 150148 148148 104101 134131
Wahgunyah 153153 147143 158158 118118 161157 129091 125125 113104 103103 132132 158158 000000 149149 000000 093093 096082 000000 084084 095095 141141 133133 151151 145143 000000 142133 150150 148148 114101 131131
Wahgunyah 154154 145145 158158 124118 161157 101093 133125 104104 000000 132132 158152 134134 151149 137137 095093 094086 000000 084084 104104 145145 135133 151139 145143 123123 137137 148148 148148 104104 134131
Wahgunyah 155154 147145 167158 124124 157157 107093 133133 110107 115115 132132 152152 000000 000000 137137 093093 088080 000000 084084 095092 145145 135135 151151 145143 000000 139137 150150 148145 114101 134125
Wahgunyah 154154 147145 167158 124124 157157 097093 135133 110110 119103 132130 152152 000000 154149 137137 091091 000000 170170 084082 095095 145145 133133 139139 145141 000000 142139 150148 148144 114101 125125
Wahgunyah 154154 145145 158158 124118 157155 101095 133111 104104 109103 132128 152152 000000 154154 137137 095091 088086 170165 084084 095095 147143 133133 151151 147145 129125 137137 148140 000000 104101 125125
Wahgunyah 156156 145141 161158 118118 161161 101093 133133 110107 115103 128128 158152 136136 000000 137137 097091 090080 000000 084078 095095 145145 133133 151151 145145 125125 142139 150150 148148 104101 137137
Wahgunyah 154154 147143 167158 124122 163157 093091 133125 110110 107103 132132 158152 134130 154149 137137 091091 088088 171170 084084 098095 145141 135133 151151 155145 125124 142142 150140 150145 114114 134134
Wahgunyah 154154 143143 158158 124118 161157 093091 133133 107107 105103 132132 152152 134134 000000 137137 091091 092088 170170 084084 095095 145141 133133 151151 145145 000000 139139 150148 148148 104101 133133
Wahgunyah 154148 143143 158158 124118 161157 000000 133133 107107 105103 132132 152152 134134 149149 000000 091091 092088 170170 084084 095095 145141 133133 151151 145145 000000 139139 150148 148148 104101 133133
Wahgunyah 161154 145145 167161 118118 161157 101095 133133 107101 103103 134132 152152 000000 000000 137137 093093 088088 171165 084078 095095 145143 135133 151151 135135 131127 144142 150150 148148 114114 137134
Wahgunyah 154154 145143 158158 124124 161157 109091 125109 113113 103103 132130 152152 138138 154149 000000 099091 096088 171170 086084 095095 145145 133133 149149 145145 127114 139133 150150 148148 111101 134134
Wilcannia02 154153 147145 167158 124122 163157 109109 133133 116110 103103 132132 152152 134134 154149 137137 091091 000000 000000 084084 098095 145145 133133 151151 145141 000000 000000 000000 000000 000000 000000
Wilcannia02 154153 147145 167158 124116 163157 109109 133133 116110 103103 132132 152152 134134 154149 147137 091091 088088 000000 084084 098095 145145 133133 151151 145141 000000 000000 000000 000000 000000 000000
Wilcannia02 154154 145145 167158 124116 157157 091091 133133 101101 115115 132132 000000 136133 149149 137137 097091 096092 000000 084082 095095 141141 133133 151151 145145 000000 000000 000000 000000 000000 000000
Wilcannia02 161154 151151 158158 124118 157157 093093 135133 101101 115115 132132 152146 138130 154149 143137 091079 094086 000000 084084 095095 145145 135133 149139 145145 000000 000000 000000 000000 000000 000000
Wilcannia02 154154 145143 167158 118118 163157 097095 135133 110104 115115 132128 152152 136134 154154 137137 091091 000000 000000 084084 104095 145145 135133 151151 147141 000000 000000 000000 000000 000000 000000
Wilcannia02 154154 145143 167158 118118 157157 097091 133125 110104 103103 132132 152152 140134 154149 137137 091091 000000 000000 084082 095095 145141 133133 151151 145145 000000 000000 000000 000000 000000 000000
Wilcannia02 154154 145143 158158 122118 163157 093093 133133 104101 103103 132132 158152 134134 149149 143137 091091 000000 000000 084082 098095 145145 133133 151151 147145 000000 000000 000000 000000 000000 000000
Wilcannia02 154154 145143 158158 118118 163161 101101 000000 104101 115103 132130 152146 134134 154154 147143 097091 000000 000000 084082 095095 141141 133133 151139 145141 000000 000000 000000 000000 000000 000000
Wilcannia02 168154 145145 167158 124122 163161 109097 133133 113110 115103 132130 158152 136134 154154 143137 093091 092092 000000 084082 098095 145145 133133 151139 145141 000000 000000 000000 000000 000000 000000
Wilcannia02 154154 145145 167158 118118 163157 097097 133133 110104 000000 132128 152152 134134 154148 143137 109091 098092 000000 084082 098098 000000 135133 151139 000000 000000 000000 000000 000000 000000 000000
Wilcannia02 154154 145143 000000 118118 161157 000000 125125 101101 103103 132132 152152 134134 154149 000000 097091 000000 000000 084082 000000 000000 000000 000000 000000 000000 000000 000000 150148 000000 134125
Wilcannia02 154154 145143 158158 122122 161159 095093 135133 101101 103103 132132 158146 134134 154149 143137 093093 092082 171171 082082 098095 145145 133133 151151 147141 128122 139133 140140 150148 000000 000000
Wilcannia02 154153 145143 167158 124122 157157 097097 133125 116104 115103 132130 152152 136134 154154 137137 093091 092088 171171 084084 095095 141141 133133 151151 145145 131125 139134 150150 148148 114101 134125
Wilcannia02 154154 000000 167158 118118 161157 095095 135133 104104 115115 132132 152152 136134 154154 137137 093093 088082 171170 084084 095095 145145 135133 151139 145145 127125 138138 150150 150148 114114 134131
Wilcannia02 154154 145145 158158 122118 161157 097097 125125 000000 103103 132130 152152 134134 154149 137137 091091 000000 170170 084084 098095 145141 133133 151151 145145 131121 137133 148140 148148 104101 125125
Wilcannia02 161154 145145 167158 118118 157157 109093 135133 110110 115103 132132 158152 138134 154149 143137 101093 088088 171170 084084 098098 145145 133133 151139 145145 127125 137133 148140 148148 101101 125125
Wilcannia02 154154 145143 167158 122118 157157 097097 133125 113113 115107 132130 152152 134134 149149 147137 093091 088088 171170 084084 095095 000000 133133 151151 145145 125125 143138 150140 148148 114114 131125
Wilcannia02 154154 145143 167167 118118 161161 089089 133133 110110 103103 132132 158152 134134 149149 137137 000000 088088 000000 084084 098095 145145 133133 151151 145145 127125 133133 148140 150148 101101 125125
Wilcannia02 154154 145145 167167 122118 157157 091089 133133 110104 103103 132132 152152 134134 154154 143137 101093 090088 170170 084084 098095 145145 133133 151151 145145 125121 133133 150148 150150 101101 125125
Wilcannia02 154153 143143 158158 124118 163157 000000 135135 110104 115103 132132 158152 134134 154149 137137 093093 090088 171171 084084 098095 145145 133133 151151 145141 124124 138136 150140 148148 000000 134125
Wilcannia02 154154 152147 158158 118118 159157 101101 125125 110110 115103 132130 152152 134134 154154 144144 101093 090088 170170 082082 098092 000000 135133 151151 145141 125125 143138 150148 148148 114101 134131
Wilcannia02 154154 145145 167158 124122 163157 097097 133125 000000 115103 132130 152152 134134 154149 143137 093093 090086 170165 082082 098095 145145 135133 151139 145145 125125 137132 000000 150148 114101 137131
Wilcannia02 154154 152145 158158 124124 161157 093093 135133 113110 115115 132132 158152 000000 154154 143137 099093 000000 171170 084084 098095 145141 135133 151149 147145 125125 138136 150148 148148 104101 131125
Wilcannia02 154154 147147 158158 118118 159157 109097 133133 113104 103103 132132 158152 134134 149148 147137 093093 088088 171171 084084 095095 145145 135133 151151 145145 125121 137133 150150 150148 101101 134134
Wilcannia02 154154 145145 167158 124118 161157 097097 133125 104104 115103 134132 152152 136134 154149 147143 093093 088080 171165 084084 098095 000000 135133 151151 145141 131125 137133 150150 148148 101101 131131
Wilcannia02 154154 147145 167158 124118 157157 095091 135133 107104 119103 132128 158152 134134 154149 147137 093093 092088 171165 084082 095095 145145 000000 151151 147145 131121 000000 150150 148148 114101 131125
Wilcannia02 161154 145143 158158 124118 157157 095095 135135 104104 115103 132130 158158 134134 154149 137137 099093 088088 171171 084084 095095 145141 000000 000000 145143 131125 139137 150140 148148 114114 134134
Wilcannia02 000000 000000 000000 000000 000000 000000 127125 000000 119119 000000 000000 000000 000000 000000 000000 000000 000000 000000 085084 000000 000000 000000 000000 000000 133133 000000 000000 000000 000000
Wilcannia02 154154 152143 158158 118118 161157 000000 125125 107104 115103 132132 158152 136134 149149 147143 099093 088088 171165 084084 095092 141141 000000 000000 145145 127125 139133 140140 150148 000000 134134
Wilcannia02 154154 145143 158158 118118 159157 095093 133125 104101 115115 130128 152146 136134 154149 137137 093091 092082 171170 082082 095095 147145 000000 000000 145145 125121 142139 150140 148148 114104 125125
Wilcannia02 154154 152152 158158 124118 163157 097093 133125 113101 103103 132130 152146 134130 154149 147143 093093 092086 171171 084082 095095 145141 135135 151149 145141 125121 137133 150150 148148 104101 134131
Wilcannia02 154154 145143 158158 118118 161157 097095 135135 116104 115115 132130 158152 140134 154149 137137 093093 092088 171170 084082 095095 145145 000000 000000 145143 127125 139139 148140 148148 111104 134131
Wilcannia02 154153 145143 167158 124118 157157 097097 133133 104104 115103 132132 152152 000000 149149 137137 099093 088088 000000 084082 095095 141141 133133 151151 145143 131122 139133 150150 148148 114114 134131
Wilcannia02 154154 145143 158158 118118 157157 097093 125125 107101 115115 132132 158146 136136 149149 143137 093093 092088 171171 084082 098095 145141 135133 000000 147145 125125 139133 150150 148148 114101 134134
Wilcannia02 154154 145145 167158 124118 163157 091091 133133 104104 103103 132130 152152 134134 149148 137137 093093 088082 171165 084082 095095 141141 135133 151139 145141 123123 144137 150150 150148 000000 134134
Wilcannia02 154154 145145 167167 116116 157157 109097 133133 101101 103103 132132 158158 134134 154149 000000 101099 092088 170170 084082 095095 145141 000000 000000 145145 125125 133133 148148 150148 101101 134125
Wilcannia02 154154 147143 167158 118118 159157 097091 133133 104104 103103 132132 152152 134134 149148 137137 093093 088082 171165 082082 095095 145145 135133 151151 145145 124124 144137 150148 150148 101101 134125
Wilcannia02 161154 145143 167158 122122 159157 091091 133125 110101 103103 132132 152152 134134 154149 143137 099091 092090 171170 082082 098095 145141 000000 000000 145145 000000 145138 148140 150148 101101 134134
Wilcannia02 154154 145145 167158 122122 157157 097097 125125 116104 115103 132130 152146 136134 154149 143137 093091 092082 000000 084084 095092 141141 133133 151151 147145 127125 139133 150140 148148 101101 134131
Wilcannia02 154154 147145 158158 118118 157157 109097 133125 000000 103103 132132 152146 134134 154154 147137 093091 092088 171170 084084 095095 145141 000000 151139 145145 129127 133133 140140 150148 000000 000000
Wilcannia02 154154 147143 158158 122118 161159 101101 000000 000000 115103 132132 152152 135134 154149 143137 099093 092088 171171 084082 098095 141141 133133 151151 145145 125125 139139 150140 150150 101101 134131
Wilcannia02 154154 000000 000000 000000 000000 000000 000000 000000 126126 000000 000000 000000 000000 000000 000000 000000 000000 000000 085084 000000 000000 000000 000000 000000 133133 000000 000000 111104 000000
Wilcannia02 154154 143143 158158 122118 157157 093093 000000 000000 103103 132132 158158 134134 154154 147137 099091 088082 171170 082082 098095 000000 133133 151151 147145 125125 139139 150148 150148 114101 134134
Wodonga 154154 147143 158158 122122 161157 093093 133125 107104 109105 132132 158152 138128 154148 137137 093093 092090 171170 082082 095095 145141 135133 151139 147137 000000 133133 150150 150148 114101 125125
Wodonga 168154 145143 158158 124122 157157 093091 133133 104104 105103 134132 158152 130130 154154 143137 000000 088082 170170 084084 095095 145141 135135 151151 145141 144131 139135 150150 148145 111104 131125
Wodonga 168154 147145 161158 122122 161157 107097 133133 104101 115109 134132 158152 136136 151148 137137 093093 088088 171170 084084 095092 141122 135135 151151 145145 131131 000000 150150 148148 111104 137131
Wodonga 168154 147145 158158 122118 157155 109093 133125 104104 115105 136132 158152 138136 148148 137137 091091 088088 170165 082082 095077 143141 135133 151151 145135 127124 136130 140136 148148 111101 125125
Wodonga 154154 143143 158158 122122 161157 097091 133133 116101 115115 134132 152152 136136 154154 137137 093093 090082 170170 084084 095095 145141 135133 151151 145141 129125 139130 150136 148145 101101 134131
Wodonga 168154 147145 161158 124122 161155 000000 133133 101101 111103 132132 152146 138136 000000 137137 103091 094088 170170 086084 095095 145141 133133 151151 145145 000000 000000 150150 148148 111104 125125
Wodonga 168153 145145 158158 122122 161161 093093 133133 107107 000000 000000 152152 136136 148148 145137 091091 092092 170170 084084 095095 141141 135133 151151 155155 145112 000000 150150 145145 114111 131128
Wodonga 168168 143143 167158 122122 161157 000000 133133 101101 103103 134134 152152 136136 000000 145137 093091 082080 171170 082082 095095 145143 135133 151151 155155 129125 142137 150150 148148 114111 134134
Wodonga 154154 000000 161158 122122 000000 110091 133125 104101 115103 132132 152152 134131 154154 137137 091087 092092 170170 082082 095092 145141 133133 151151 147141 125124 130130 150150 150148 101101 134134
Wodonga 168154 145145 158158 122118 157155 107091 133133 116104 103103 134134 158152 136134 000000 137137 091091 090090 170170 082082 095089 145141 133133 151139 145145 129125 139133 148148 148148 104104 134134
Wodonga 161153 143141 000000 000000 161161 105093 133133 104101 125125 134132 152152 136132 148148 137137 091091 000000 170170 082082 092092 141141 137133 151151 145141 000000 000000 158150 148148 114101 134131
Wodonga 161154 147145 158158 122118 161155 000000 133125 104101 125125 132130 152152 134132 000000 147137 093091 088088 170170 084084 095095 145143 135135 151151 145143 131125 142142 150150 148148 111111 135125
Wodonga 161153 145143 161161 118118 161157 132132 125125 104104 114105 132132 158158 000000 154149 137137 095095 096088 170170 084084 092089 141141 135133 151151 145143 125113 000000 150150 148148 111101 125125
Wodonga 161156 145141 158158 118118 163161 103093 125125 101101 107105 134132 158152 138138 154149 137137 091091 082080 171170 082082 095095 145145 133133 151139 145143 000000 133130 150150 148144 104101 125125
Wodonga 161161 150143 000000 000000 157155 091091 133133 104101 125115 134132 158152 136133 154148 000000 093093 090082 171171 082082 095095 145143 135133 151151 147141 131125 137130 148140 148145 104101 125125
Wodonga 154154 145143 161158 122118 161157 091091 133133 116116 125115 132128 152152 132130 154148 137137 093091 088088 171171 082082 095095 145143 135133 151151 147143 000000 139139 150150 148148 114104 135134
Wodonga 154154 145143 161158 122118 157155 111107 133133 104101 115103 134132 152152 136131 149149 137137 093093 086082 170170 084084 095092 143141 135135 151151 147145 144131 133133 140136 148148 114101 131131
Wodonga 168161 147147 164161 118118 161157 093091 133133 104101 111105 132130 152152 138128 154148 137137 097091 088088 171170 084082 095092 145145 135133 151151 141135 125124 139138 150150 148148 101101 140125
Wodonga 154154 145143 161158 122118 157155 111107 133133 104101 115103 134132 152152 136131 149149 137137 093093 086082 170170 084084 095092 143141 135135 151151 147145 144131 133133 140136 148148 101101 131125
Wodonga 154154 147145 164158 118118 161155 109095 133133 116101 103103 134134 152146 000000 151148 137137 091091 088082 170170 082082 095092 145141 135135 151151 145145 131119 137130 150140 148148 104101 131125
Wodonga 154154 147145 158158 122118 161157 000000 133133 107104 115103 134134 158152 000000 148148 145137 091091 088088 171165 084084 095095 145141 135133 151151 155155 144131 137130 150150 148148 104101 134125
Wodonga 154154 145145 161158 122118 161155 000000 133133 110101 119109 132132 152146 000000 149145 137137 091091 082082 171165 082082 098095 145122 133133 151139 155141 144125 138133 150150 146146 114114 137131
Wodonga 168161 145145 161158 118118 163155 097091 133133 110101 125109 134132 158146 136136 154154 137137 091091 082082 170165 082082 095095 145122 133133 151151 145135 145125 139133 150150 148148 114114 137131
Wodonga 156154 147147 158158 124124 157157 000000 125125 119107 109109 134132 158158 000000 148148 137137 091091 092088 170170 082082 095092 145145 135133 151149 145145 129125 137137 150148 148148 114101 134125
Wodonga 168154 145145 158158 122118 157157 093091 133133 119110 125109 134132 158152 138138 154149 145137 099093 088082 171165 084082 095092 141141 135133 151133 147143 131125 000000 150150 148148 114111 134131
Wodonga 154154 145143 158158 122118 157155 109105 133125 110104 115115 134132 152152 134131 154149 137137 091091 082082 171171 084082 095089 142142 133133 151151 147145 131119 137130 150140 148148 114101 134131
Wodonga 168154 145141 158158 122118 157157 109107 133133 107104 111109 136132 158146 134134 154154 143137 091089 092092 171171 082082 095089 145145 135135 151149 145141 131125 143137 150148 148148 114104 137134
Wodonga 154154 147145 158158 124118 161155 103095 133133 107101 000000 132130 152152 000000 154149 000000 091091 088082 170165 084082 092086 145145 135135 151151 145139 125125 133133 150150 146146 114111 134131
Wodonga 154154 145143 158158 122118 161157 115093 133133 110104 125115 134132 158152 138136 148148 137137 091091 088088 000000 084084 092086 145141 135133 151151 145145 129112 139137 150136 148145 114101 134134
Wodonga 154154 147143 164164 118118 161161 097093 133133 104104 115115 132132 158152 138130 148148 137137 097097 094094 170165 086082 095095 145122 135133 151143 145141 131125 139139 150150 148148 104101 134131
Wodonga 168154 145145 158158 122118 157155 103093 133133 116101 111103 134134 158158 000000 154148 137137 097097 090082 165165 084084 095095 145141 135135 151151 145141 131125 143133 136136 148148 101101 134125
Wodonga 154154 143141 158158 122118 161157 091091 133133 000000 103103 134132 158146 136136 154148 137137 093093 082080 171170 084082 095095 143143 133133 151151 145143 129113 142130 150140 148148 114101 140140
Wodonga 154150 145143 158158 124118 161157 103091 133125 110104 119103 134134 158152 135128 151149 147137 093093 090090 171171 084084 098092 145145 135133 151151 135135 131129 137133 150148 148148 111104 000000
Wodonga 154154 145143 158158 122122 163157 107103 133133 107104 107107 136132 152146 134130 154154 145143 093093 092092 170170 084084 095095 145143 133133 151151 145141 131125 143137 152150 148148 111101 140131
Wodonga 154154 145145 161158 118118 157157 093091 133125 104101 114114 136134 152146 136130 154149 145137 000000 090088 171165 082082 095095 145141 135135 151149 145141 125121 133130 150136 148148 104101 134131
Wodonga 154154 145145 164158 124118 157157 095091 133125 107101 125103 134132 146146 138138 149149 137137 000000 092088 171170 082082 095092 141141 135135 151139 155141 125125 139137 148136 148145 104101 131131
Wodonga 154148 145143 158158 000000 157157 103091 125125 113113 000000 134132 000000 138130 154149 000000 000000 088076 171170 084084 092089 145145 133133 151139 143135 127125 146137 150140 148148 114104 128128
Wodonga 156154 147145 158158 124124 157157 103093 133125 104104 000000 132132 158152 138136 148148 147147 000000 088088 171170 082082 086086 145141 135135 151151 145145 125125 137133 150148 148148 114104 125125
Wodonga 168154 147143 158158 124118 161157 103093 000000 104101 109103 132132 152152 000000 154154 137137 093093 094088 171171 084084 095095 145141 135135 151139 145145 000000 142139 150150 148145 101101 134131
Wodonga 154154 152145 167161 122122 161155 109091 000000 110110 125103 132132 152152 136130 154151 137137 093091 094082 170170 082082 095095 145143 135133 151151 143135 113113 139139 150140 148148 104101 135134
Wodonga 154154 147147 158158 126122 157157 103093 000000 107101 107103 134134 152152 136128 154148 145137 000000 088088 170170 084084 095095 145141 135135 151151 147145 131125 000000 150150 148148 114104 137131
Wodonga 154154 000000 164158 122118 157155 095091 000000 116113 125103 000000 000000 138136 154149 137137 000000 088088 171165 084084 095095 141141 133133 151151 145143 144125 000000 152150 148148 114111 131131
WWyalong03 162154 147143 158158 118118 161157 099093 133133 104104 103103 132132 152152 134131 154154 145137 091091 088082 170170 084078 095095 145145 135133 151149 145145 125117 137131 150148 150148 114104 131128
WWyalong03 168153 147147 158158 124118 157157 000000 133125 107104 114114 132132 152152 134134 154149 137137 091091 096092 170170 082080 095092 145145 000000 149149 147145 129125 000000 150140 150148 114104 137137
WWyalong03 161161 147143 158158 124118 161157 093091 133125 104104 114114 132132 152152 134134 149149 137137 091091 094094 171170 084084 095095 145145 000000 151149 147137 129129 139139 148148 150148 114101 000000
WWyalong03 000000 149145 158158 000000 161157 097093 133133 110104 114103 132132 152152 133133 154149 137137 093091 094094 171170 000000 095095 143143 133133 000000 145135 129125 000000 150150 148148 104101 131131
WWyalong03 154154 147147 158158 000000 157157 111093 133133 107107 000000 132130 152152 134132 000000 137137 093093 090088 171170 082076 095095 145145 133133 151149 147135 131125 139139 150148 145145 104101 131131
WWyalong03 168154 147143 158158 000000 157155 109099 133125 107104 103103 132132 158152 131131 154154 145137 099091 092082 171170 000000 095095 145145 133133 151149 145145 129125 000000 150148 150148 114101 128128
WWyalong03 161154 149149 164158 000000 161157 107091 133125 107104 114114 132132 152152 134134 154148 137137 099091 092088 170170 000000 095095 000000 133133 000000 149145 129125 139139 150150 148148 104104 134131
WWyalong03 168154 147145 158158 118118 161157 097093 133133 113104 114114 000000 152152 132132 154149 143137 091091 094088 000000 084082 095092 145145 133133 151151 145143 125125 000000 150148 148148 000000 134125
WWyalong03 154154 147143 158158 124122 161159 111093 133133 116107 114107 132132 152152 132132 148148 137137 091091 092090 000000 082082 095095 145145 133133 151139 145141 125123 000000 150148 148148 111101 134131
WWyalong03 168168 147143 158158 124118 161155 111091 133125 110101 119105 000000 158152 134129 148148 137137 099091 090088 000000 082082 095095 145145 135133 151151 145135 145125 000000 148140 148148 114111 131125
WWyalong03 154154 150143 000000 124118 163155 093093 133133 104104 114114 132132 152146 132132 154154 137137 091091 000000 000000 084084 104104 000000 135133 151149 145141 129112 000000 152150 148148 111101 134131
WWyalong03 168154 143143 158158 000000 157157 099091 133125 116104 119103 132130 152152 138131 154149 137137 099091 090088 000000 082082 095095 145143 000000 149139 145135 129125 000000 150148 000000 111101 125125
WWyalong03 161154 147143 164158 118118 157157 107091 133125 104104 115115 132130 152152 136134 154149 000000 099091 088086 000000 000000 095095 145143 133133 151151 149145 125125 140140 150150 148148 000000 134125
WWyalong03 154154 143143 167158 000000 157157 095093 133133 104104 000000 132132 158146 131131 154149 147137 091091 088086 000000 084084 095095 145143 133133 151151 141123 131125 139137 152148 150148 114104 124124
WWyalong03 154154 143143 158158 000000 161157 093091 133133 116104 114103 132132 152152 134132 154149 137137 091091 090088 171170 084082 095095 147145 133133 151149 145137 125122 140138 148148 148146 114101 000000
WWyalong03 168154 147143 167158 000000 161159 000000 133133 104101 119105 132132 152146 134131 154149 000000 091091 088082 171171 084082 095092 145143 133133 151139 145139 129124 141139 148140 148146 114111 000000
WWyalong03 161154 143143 158158 000000 161157 000000 133125 104101 114103 132132 152146 132132 154149 137137 091091 096088 170170 082082 104092 147145 133133 151151 145141 000000 137137 150148 148148 104101 000000
WWyalong03 169169 147143 161158 000000 161161 099093 133125 107107 109105 132132 152152 134134 154148 147137 111099 094092 170170 084082 095095 145141 133133 151151 145135 000000 138138 148148 148148 114101 000000
WWyalong03 152152 147147 158158 124122 157157 093091 133133 104101 114109 132132 152146 134134 154149 147147 093091 088082 174170 084078 092092 000000 133133 151149 145135 125125 000000 150148 150148 104101 131131
WWyalong03 168154 147147 158158 118118 157155 093093 133133 104104 114103 134132 152146 132132 154154 143137 091091 096090 170170 084084 095095 145143 133133 151149 145135 125125 000000 150150 148144 104104 137137
WWyalong03 161155 147143 158158 120118 161157 097093 133133 104104 114114 132130 152152 134128 154148 137137 093091 000000 171165 084078 095095 145145 133133 151151 147145 125125 140137 150148 148148 101101 134134
WWyalong03 161155 147143 158158 120118 157157 099097 133125 104104 114103 132132 152152 131131 154149 137137 093091 088088 171171 078078 095092 147145 133133 151151 149147 125125 140137 150148 148148 101101 131131
WWyalong03 161161 147143 158158 124118 161157 093093 133133 113104 103103 132132 152152 136132 154154 147137 099093 000000 000000 084078 095092 145141 133133 151151 147141 125121 139137 150140 150148 114101 131131
WWyalong03 168153 147145 158158 122118 157157 093093 133133 104104 103103 132132 152152 138132 154154 137137 099093 096096 171170 080080 095095 145143 133133 000000 139135 138125 142139 150148 148148 114101 131131
Young02 168168 152145 158158 122118 161157 101101 133125 104104 119111 132132 152152 136128 154151 147137 091091 094094 170165 000000 098092 000000 133133 151139 145135 125125 142139 152140 150148 114101 134134
Young02 161154 147145 158158 124118 161157 107101 135133 113113 119107 132132 158152 134128 000000 137137 099097 088088 171165 086086 095092 145141 133133 151151 145137 129129 142130 150150 150145 104101 140131
Young02 154154 152145 164158 124118 157157 000000 133125 107107 107105 132130 152152 134128 154154 000000 093091 000000 170165 000000 095095 000000 133133 000000 000000 131125 000000 150140 148146 114111 000000
Young02 154154 145141 158158 000000 161157 091091 133133 113107 119103 134132 158152 134128 154149 137137 091091 096092 171165 082082 095095 143141 133133 151151 147145 131127 133130 150140 148144 104104 131131
Young02 154154 145141 167158 124118 159155 091091 133125 104101 119103 136132 158158 134132 154149 137137 091091 094090 171165 082082 095095 145143 000000 139139 145141 145125 137133 150144 150148 104101 000000
Young02 154154 147145 167152 122118 157155 101101 135125 107104 105103 132132 158152 134132 154154 137137 093093 092090 170165 090086 098080 145141 133133 151139 145143 125112 137130 140136 148146 114101 134134
Young02 168154 145143 158158 124118 163157 091091 133133 101101 107103 132130 158152 130128 154154 143137 000000 088080 170165 086086 095095 147141 133133 151139 145145 131129 140137 152140 148146 101101 000000
Young02 154152 143143 158158 122118 155153 093093 133125 113101 111103 132132 170152 134128 154149 147137 107107 090086 170165 086086 095095 145143 133133 151151 145145 128117 144142 150142 148146 104101 134134
Young02 154154 143141 158158 118118 157157 095095 133125 107104 111107 136132 152152 134134 154154 137137 091091 086086 170165 090086 092092 145141 133133 151151 145137 128121 142139 150136 148146 104101 134134
Young02 168154 147145 158158 122118 161157 000000 133133 113110 114107 132132 158152 134132 154154 143137 099093 088082 170165 082082 098095 141141 133133 151151 151145 144131 142130 150148 148146 114111 134125
Young02 155155 147143 158158 124122 155153 099093 133133 113104 103103 132130 158152 134132 154148 137137 097091 088088 170165 000000 095092 145141 133133 151151 145145 125125 142142 152140 146144 101101 000000
Young02 148148 145143 167161 118118 163155 109095 133125 113107 107103 130130 158152 132132 154151 137137 093091 096092 180165 086082 095095 145141 135135 151149 145145 125121 142139 150150 150148 114111 134134
Young02 154154 147147 158158 122118 159157 111101 133125 101098 119103 132130 158152 134132 154149 137137 091091 088086 171165 086082 095092 145141 133133 151149 139135 131128 139131 150150 148145 114101 131125
Young02 168152 147141 158158 118118 161161 107095 133125 107107 115103 132132 161152 132132 154151 137137 091091 092078 171165 086082 095092 145145 133133 151151 145137 000000 139133 150150 150148 111104 131125
Young02 168161 152147 161158 000000 000000 107093 133125 107107 119103 132130 158152 134132 000000 137137 097091 094078 170165 082082 095092 000000 135133 151149 145145 000000 142142 150148 150148 114101 131131
Young02 154154 143143 158158 126118 163159 099095 133125 104104 103103 132130 152152 136128 154149 155137 093093 096094 000000 086086 095095 145141 139135 151151 145137 129125 141139 150140 150148 111101 134131
Young02 154154 147145 161158 122118 161157 109093 133133 107101 000000 132132 158152 132128 149149 000000 107093 090078 171171 000000 104095 145145 135133 151151 145137 131131 142137 150140 150148 104104 128125
Young02 154154 143143 158158 000000 163159 099095 133125 104104 000000 132130 152152 136132 154149 155137 099093 096094 175171 086086 095095 145141 139135 151151 149145 129125 142139 150140 150148 111101 134134
Young02 155153 152145 158158 122118 157153 093091 133125 110107 103103 132132 158152 132126 148148 000000 097091 092082 000000 082082 098095 145145 133133 151139 145143 131131 141139 150148 150148 114101 000000
Young02 168161 152145 158158 122122 165157 095091 133133 104101 109103 136130 158152 136128 000000 143137 105095 088088 170165 000000 095095 145145 135133 151139 147141 131114 139137 150148 150148 101101 131131
Young02 154151 147145 167158 122122 161157 109093 133125 107101 103103 132132 152146 136128 000000 143137 093091 086082 171165 090086 095095 145141 133133 000000 147137 129125 144144 150148 150148 114101 000000
Young02 168156 152147 158158 122118 165159 107101 135133 104104 119105 132132 152152 000000 148148 143137 099097 092086 171165 090086 095092 145145 135133 151151 141137 125125 142130 144140 150148 114101 134125
Young02 168154 152147 158158 000000 163161 099095 133125 113113 119119 132132 158152 134128 000000 137137 093091 092086 170165 000000 095095 145141 133133 151151 147143 125125 142139 000000 148144 114114 125125
Young02 168155 147141 000000 122122 157155 109107 133125 110107 119115 132130 152152 136128 000000 145137 091091 092088 170165 086082 095092 141141 133133 149149 143137 131129 130130 150136 148144 101101 134134
Young02 155155 147143 000000 000000 165159 095093 133125 113113 115103 132132 158152 000000 000000 137137 093091 096088 171165 086086 095095 145145 000000 151149 145135 131128 137133 000000 148148 114101 000000
Young02 161154 150145 167158 122122 161157 101091 133125 113107 119103 132130 158152 136132 154149 143137 103099 092088 171165 086086 098095 145141 135133 151151 145145 131129 142142 150150 148148 114104 131131
Young02 168155 143141 161158 122122 157157 109101 133125 110101 111105 132130 152152 128128 000000 143137 095091 088088 000000 086082 095080 145141 000000 151149 143141 131129 142133 150138 000000 114114 134131
Young02 153153 147145 158158 118118 163157 093091 133125 110107 103103 132130 152146 132132 154148 137137 092092 092082 170165 086086 098095 145143 135133 151149 145135 131122 133130 150144 150148 104101 140140
Young02 154154 147147 158158 122122 161157 099091 133133 104104 103103 132130 152152 132132 000000 145137 101093 092082 170165 086078 092080 145141 135133 151149 143135 131125 139130 150148 148148 111101 131131
Young02 168151 147145 158158 122122 163157 093093 133133 104101 119119 132132 000000 130128 154148 137137 091091 092082 171171 084082 095095 143141 135133 151151 147143 125125 142141 150150 148148 114101 134131
Young02 000000 150143 158158 124122 157157 123107 133133 101098 119119 132132 152146 138130 154154 137137 097091 088078 171171 084084 095095 145145 133133 151151 143135 125125 142139 150150 148148 114114 134125
Young02 000000 147147 167158 122122 157157 095093 133133 104101 105105 132132 152152 134131 154149 137137 093091 094078 171165 084084 095095 145145 135133 151151 145135 131125 142137 150148 148148 101101 125125
Young02 155154 147143 161158 118118 157157 097095 133125 107107 000000 132132 158152 132130 154149 147137 109097 092082 170165 084082 095095 145145 135133 151139 147143 125122 142139 150148 148148 114101 134128
Young02 154154 145145 158158 122122 157155 101099 133125 110110 103103 132132 000000 134134 154148 137127 097089 088088 171171 084082 095095 145145 135133 151149 145143 129125 141130 150150 148145 114114 000000
Young02 168154 143143 164158 122118 157155 093091 133125 114101 103103 132130 152146 136130 154151 145137 097091 088078 171170 084084 092092 145145 133133 151149 147137 131125 142140 150150 148148 111101 134134
Young02 154154 143141 158158 122118 157157 093093 133125 110110 113113 132130 000000 138134 154149 137137 097091 102102 171170 084082 095092 145145 135133 151149 145145 129105 142130 156150 148148 114101 134125
Young02 155153 147143 158158 122122 163161 107091 133133 107098 113103 132132 152152 136130 151149 145137 097091 088088 171171 084082 095086 145145 133133 151149 139137 144131 139139 150150 148148 101101 134134
Young02 168154 145143 167158 124124 161157 099091 135125 113107 103103 134132 158152 136134 152151 137137 093091 088082 171161 084084 092092 145145 135135 151139 143143 131127 141141 150150 150148 101101 128128
Young02 000000 145145 158158 124118 163157 101091 133133 116107 114114 134132 152152 131130 154149 137137 099093 092090 170165 084082 095092 145145 137133 151139 135135 129128 142142 150144 148148 114104 134131
Young02 154148 152150 158158 118118 157155 095091 133133 113101 111103 132130 152152 138136 154154 137137 093091 088088 171170 078078 092089 143143 133133 151151 145143 131125 137133 150150 148148 114111 134131
Young02 154154 150147 158158 122118 161157 101091 135133 104104 103103 132132 152152 134130 154148 145137 091091 094088 171171 084082 095095 145145 133133 151151 135135 131105 000000 150140 148148 101101 131131
Young02 161154 143143 158158 118118 157155 099095 133125 107104 119119 132132 158158 140138 154152 145137 093091 092092 171165 084084 098092 145143 133133 151149 145137 129105 139133 150144 148148 104104 134131
Young02 155154 143141 167158 122118 157155 099091 133133 107101 000000 132130 158152 138134 154154 137137 097091 088088 171171 082082 095092 145145 133133 149149 145135 131125 142142 148140 148145 114114 134125
Young02 154148 147147 158158 122118 157157 093093 133133 110101 000000 132130 152152 138138 154149 137137 093091 088088 171165 084082 105092 145141 135133 151151 145145 125125 142130 150148 148148 104101 134125
Young02 168153 152143 167158 122122 161157 091091 135125 104104 000000 134130 152152 134134 149148 143137 109091 092092 170163 084084 095095 145143 137133 151149 143143 131125 141139 150144 148148 114101 131125
Young02 168154 145143 158158 122118 157157 107101 135125 116116 107107 134132 158152 136131 154154 143137 093091 092088 170170 084082 095095 145143 135133 151151 147145 131121 137130 148140 148148 111101 137131
Young02 168154 147147 161158 118118 163161 093093 133133 104104 109103 134132 158152 138134 154154 137137 097093 092086 170165 084082 098095 145145 135135 151151 145143 128125 139138 150150 148148 114101 134125
Young02 154153 147143 167158 124122 165161 093091 125125 107107 119114 132132 152152 136134 154148 137137 103093 092092 170165 086084 095095 145141 135133 151149 143143 144129 139137 150150 148148 101101 125125
Young02 000000 000000 000000 000000 000000 000000 000000 000000 000000 000000 000000 136134 000000 000000 091091 092088 000000 084084 095092 145141 000000 000000 000000 125121 000000 000000 000000 111104 134134
