# Supplementary material for: Estimating Effective Population Size from Linkage Disequilibrium between Unlinked Loci: Theory and Application to Fruit Fly Outbreak Populations
Source: PLoS One. 2013 Jul 23;8(7):e69078. doi: 10.1371/journal.pone.0069078 (PMC3720881; doi:10.1371/journal.pone.0069078)
Supplement: Data S2 — Microsatellite data for NorthWest samples of Bactrocera tryioni (Queensland Fruit Fly). (TXT) [file pone.0069078.s006.txt]

#nexus																					

begin gdadata;																					 
dimensions npops=40 nloci=14;																					 
format missing=? separator=/;																					 
locusallelelabels																					 
1	Bt10	","																			 
2	Bt11	","																			 
3	Bt14	","																			 
4	Bt15	","																			 
5	Bt17	","																			 
6	Bt32	","																			 
7	Bt1.1a	","																			 
8	Bt2.6b	","																			 
9	Bt6.12a	","																			 
10	Bt2.6a	","																			 
11	Bt4.1a	","																			 
12	Bt8.12a	","																			 
13	Bt8.6a	","																			 
14	Bp78	","																			 
;																					 

matrix																					
K-Ke2002:																					
WA2359.2	154/153	145/145	167/158	122/122	163/157	95/91	133/125	107/104	132/132	96/88	?/?	147/147	129/125	101/101							
WA2359.3	156/154	145/143	167/158	124/124	157/157	97/95	135/133	104/104	132/132	88/82	84/84	145/141	129/129	114/101							
WA2359.4	168/153	147/145	164/158	122/122	163/157	101/97	135/133	110/107	132/132	88/88	84/82	147/147	125/125	101/101							
WA2359.1	162/154	145/145	161/158	118/118	163/157	101/85	135/133	104/104	132/132	88/88	?/?	147/145	129/125	104/101							
WA2360.1	156/154	147/145	?/?	122/118	157/157	99/99	133/133	107/104	132/132	90/78	84/82	141/137	130/125	104/104							
WA2361.1	154/154	145/145	167/164	122/118	161/157	109/109	133/133	113/104	132/132	84/82	84/82	147/145	129/125	101/101							
WA2362.1	154/154	147/145	164/158	?/?	?/?	109/93	135/133	?/?	134/132	90/82	82/82	145/141	146/146	111/101							
WA2362.2	154/153	145/143	158/158	?/?	?/?	101/91	133/133	?/?	132/132	96/90	86/84	145/135	144/125	111/101	
WA2362.3	168/154	145/145	167/158	?/?	?/?	?/?	133/133	?/?	?/?	88/82	84/84	145/143	125/125	104/101	
WA2362.4	154/154	147/145	164/158	?/?	?/?	101/101	133/133	?/?	132/132	90/88	82/82	145/145	146/125	111/101	
WA2362.5	154/154	150/147	164/158	?/?	?/?	101/99	133/133	?/?	?/?	88/88	84/84	147/145	129/125	104/104	
WA2362.6	154/154	147/143	164/164	?/?	?/?	109/109	135/133	?/?	132/132	90/82	82/82	145/141	146/146	111/101	
WA2362.7	161/154	?/?	158/158	?/?	?/?	99/99	125/125	?/?	?/?	?/?	84/82	149/145	137/132	101/101	
WA2362.8	155/155	145/143	158/158	?/?	?/?	107/101	135/133	?/?	132/132	98/88	86/82	145/143	131/129	111/101	
WA2362.9	?/?	150/145	167/158	?/?	?/?	?/?	133/133	?/?	?/?	?/?	84/82	147/139	144/117	104/101	
WA2362.10	154/154	145/143	158/158	?/?	?/?	93/93	133/133	?/?	132/132	?/?	82/82	145/145	129/129	114/104	
WA2362.11	154/154	150/147	158/158	?/?	?/?	107/101	?/?	?/?	?/?	?/?	82/82	?/?	131/125	104/104	
WA2363.1	161/154	145/145	?/?	124/124	157/157	105/91	125/125	113/110	132/132	90/74	86/82	143/137	132/131	114/111	
WA2364.1	154/154	147/147	158/158	122/122	157/157	95/93	125/125	116/104	132/132	90/82	86/84	147/145	125/125	101/101	
WA2364.2	162/154	147/145	164/158	122/122	157/157	115/109	133/125	107/104	132/130	88/82	86/78	145/143	129/127	111/104	
WA2365.1	154/154	147/143	158/158	?/?	159/157	97/93	133/109	107/107	132/132	86/86	84/82	?/?	147/125	104/101	
WA2366.1	168/155	145/143	158/158	?/?	159/157	107/99	125/125	104/101	132/130	90/88	84/80	145/141	125/117	104/101	","
K-Ke2003:															
NT.1	154/154	147/143	158/158	118/118	161/157	91/91	133/133	113/104	132/132	86/82	84/84	145/141	?/?	104/101
NT.2	154/154	143/143	167/158	122/122	161/155	101/91	133/133	116/104	132/132	86/86	?/?	?/?	?/?	114/101
NT.3	168/156	147/145	167/158	122/122	157/157	101/95	133/125	110/101	132/132	90/90	84/84	145/145	?/?	111/104
NT.4	161/154	145/145	167/158	122/122	159/157	95/95	135/133	104/101	134/132	88/80	84/84	145/143	?/?	114/101
NT.5	154/154	145/143	?/?	122/122	157/157	95/95	?/?	107/104	132/132	88/88	86/82	147/147	?/?	114/101
NT.6	168/154	145/143	158/158	?/?	163/157	99/99	?/?	104/104	132/132	82/82	86/84	143/143	?/?	104/101
NT.7	168/154	145/145	167/158	122/122	159/157	105/95	?/?	104/101	?/?	90/82	82/82	141/135	?/?	114/104
NT.8	155/155	145/145	164/164	122/118	161/157	109/101	135/133	107/107	132/132	92/86	84/82	145/145	?/?	104/101
NT.9	168/168	?/?	?/?	122/118	157/157	99/95	133/125	101/101	132/132	100/82	84/84	147/137	?/?	104/101
NT.10	161/154	143/143	167/158	124/122	157/157	97/93	133/125	110/110	132/132	82/82	82/82	?/?	?/?	114/104
NT.11	156/154	147/143	167/158	122/122	159/157	?/?	135/133	104/104	132/132	96/94	82/82	147/147	?/?	104/104
NT.12	154/154	?/?	164/158	?/?	157/157	101/99	?/?	107/101	132/132	?/?	84/84	145/143	?/?	111/101
NT.13	154/153	145/145	158/158	122/118	157/157	95/93	133/133	107/101	132/132	88/82	86/84	145/141	?/?	114/104
NT.14	168/168	145/143	?/?	124/122	157/157	109/95	?/?	?/?	132/132	88/86	84/84	149/145	?/?	114/111
NT.15	154/154	145/143	158/158	124/124	161/157	99/99	133/133	110/104	?/?	90/86	86/84	145/145	?/?	104/101
NT.16	154/154	145/143	167/158	124/122	159/157	107/93	?/?	104/101	132/132	88/88	84/84	145/145	?/?	114/104
NT.17	161/154	145/143	167/164	122/122	159/157	101/95	133/125	107/101	132/132	90/88	86/82	143/141	?/?	114/101
NT.18	168/168	?/?	158/158	?/?	157/157	?/?	133/133	107/107	132/132	88/88	?/?	145/145	?/?	104/104
NT.22	?/?	145/143	?/?	?/?	?/?	93/91	?/?	?/?	134/132	92/88	?/?	?/?	?/?	114/101
NT.23	168/168	143/143	158/158	122/118	163/157	93/93	135/125	110/104	132/132	88/88	84/82	145/143	?/?	101/101
NT.24	156/154	145/143	158/158	118/118	?/?	101/101	133/133	104/104	132/132	88/88	84/82	145/143	?/?	101/101
NT.25	168/161	?/?	167/158	118/118	157/157	99/99	133/125	107/104	132/132	?/?	82/82	?/?	?/?	114/104
NT.26	?/?	145/145	164/158	122/118	157/157	101/93	133/133	104/104	132/132	90/80	84/82	?/?	?/?	104/104
NT.27	168/154	145/143	158/158	124/124	161/157	109/91	133/125	104/101	134/132	90/86	?/?	?/?	?/?	114/104
WA3627.2	168/168	145/143	167/164	122/118	157/157	101/97	135/133	116/113	134/132	90/88	86/84	147/139	129/127	104/104
WA3627.1	168/168	147/143	167/164	122/118	157/157	101/97	135/133	113/104	134/132	88/88	?/?	147/139	129/127	104/104
WA3627.3	168/154	145/143	167/167	118/118	157/157	97/97	133/133	107/107	132/132	92/80	84/82	143/141	129/129	?/?
WA3628.2	154/154	145/145	167/164	122/122	159/157	105/95	135/109	104/101	128/128	90/82	82/82	141/135	145/145	114/101
WA3628.1	168/155	145/143	167/161	120/120	157/157	131/93	135/129	113/113	132/132	88/88	82/82	147/147	129/129	114/104
WA3630.1	161/156	143/143	161/161	122/118	157/143	103/97	133/125	101/101	132/132	90/82	84/84	143/137	135/131	104/104
WA3631.1	168/154	145/143	158/155	122/118	157/157	97/93	135/125	?/?	132/132	88/78	84/82	149/141	129/125	114/104
WA3632.1	154/154	145/143	164/158	122/118	161/157	109/101	133/125	107/107	132/132	98/92	84/82	141/141	129/129	114/114
WA3633.1	156/154	143/143	158/158	122/122	157/157	99/99	133/133	104/104	134/132	90/82	84/82	145/145	129/117	104/104	
WA3634.1	156/154	145/143	164/158	118/118	159/157	95/91	?/?	?/?	132/132	80/80	82/82	139/121	129/129	101/101	
WA3635.1	168/154	145/145	167/158	118/118	161/157	107/97	125/125	107/107	134/132	88/82	86/84	145/145	131/125	114/101	
WA3636.1	155/154	152/145	167/161	124/118	157/157	99/99	133/125	104/101	132/132	90/82	?/?	145/121	131/125	111/104	
WA3637.1	168/154	145/145	167/167	124/118	161/155	?/?	133/133	107/104	132/132	92/86	86/82	145/121	129/125	?/?	
WA3638.1	168/154	147/147	167/158	118/118	157/157	99/93	135/133	104/104	132/132	94/88	84/82	145/141	129/125	104/104	
WA3663.1	154/154	145/143	167/158	118/118	163/157	97/97	133/125	107/107	132/128	80/80	86/82	145/145	129/125	104/104	","
K-Kl2000:															
WA.1	168/154	147/143	158/158	128/118	159/157	101/101	133/133	107/101	132/132	96/82	84/82	?/?	135/129	?/?	
WA.2	154/154	145/145	158/158	122/122	159/157	101/101	133/133	107/107	132/128	94/88	84/84	?/?	129/117	?/?	
WA.3	168/155	145/143	167/158	122/122	157/157	109/93	133/133	107/104	132/132	92/86	82/82	?/?	126/126	?/?	
WA.4	154/154	145/143	158/158	118/118	157/157	99/91	133/133	107/104	132/132	88/86	84/82	?/?	129/129	?/?	
WA.5	154/154	143/143	158/158	122/118	159/157	101/101	133/133	101/101	132/132	82/82	86/82	?/?	145/125	?/?	
WA.6	?/?	145/143	164/164	?/?	157/157	91/91	133/133	110/101	132/132	86/82	82/82	?/?	145/129	?/?	
WA.7	?/?	145/145	167/158	122/122	157/157	101/101	133/133	101/101	130/128	82/82	84/82	?/?	129/125	?/?	
WA.8	?/?	156/143	158/158	118/118	157/157	101/101	133/133	107/104	132/132	88/86	82/82	?/?	145/125	?/?	
WA.9	154/154	147/145	158/158	118/118	157/157	101/91	133/133	116/104	132/132	90/88	84/84	?/?	129/125	?/?
WA.10	?/?	147/145	167/158	124/118	157/157	101/101	133/125	110/104	132/132	88/88	86/84	?/?	129/129	?/?
WA.11	154/154	145/145	164/158	122/118	157/157	101/91	133/133	101/101	132/132	94/82	86/82	?/?	129/129	?/?
WA.12	168/168	147/145	?/?	128/128	157/157	101/101	133/133	110/107	132/132	88/86	86/84	?/?	?/?	?/?
WA.13	168/154	143/143	167/164	128/122	157/157	95/91	133/125	110/104	132/130	88/82	84/82	?/?	125/125	?/?
WA.14	168/154	147/143	167/158	118/118	157/143	99/95	133/133	116/110	132/132	90/88	86/84	?/?	129/125	?/?
WA.15	154/154	145/143	161/158	122/118	157/157	101/91	135/133	107/107	132/132	92/86	86/82	?/?	144/144	?/?
WA.16	161/154	156/145	158/158	124/118	161/157	101/101	133/133	107/101	132/130	88/82	84/82	?/?	145/134	?/?
WA.17	154/154	145/143	167/158	122/122	159/157	101/95	133/125	104/104	132/130	88/86	84/84	?/?	129/125	?/?
WA.18	154/154	145/145	167/158	122/122	157/157	101/97	133/133	110/107	132/130	92/88	82/82	?/?	147/123	?/?
WA.19	161/154	156/145	164/158	128/128	159/157	99/91	133/133	107/104	132/128	92/88	82/82	?/?	144/144	?/?
WA.20	154/154	147/145	158/158	?/?	157/157	101/91	133/133	107/104	132/132	88/88	84/84	?/?	129/117	?/?
WA.21	168/168	149/143	164/158	128/118	159/157	101/91	133/133	107/101	132/132	88/82	84/78	?/?	129/125	?/?
WA.22	161/154	149/143	161/158	122/122	159/157	109/99	133/133	113/107	132/132	90/86	82/82	?/?	127/127	?/?
WA.23	?/?	145/143	158/158	118/118	163/161	109/107	133/125	116/110	134/132	90/90	82/82	?/?	125/125	?/?
WA.24	156/154	147/147	158/158	122/122	159/157	109/93	135/133	104/104	132/132	88/88	84/78	?/?	129/125	?/?
WA.25	154/154	147/143	167/164	122/116	157/157	97/95	135/133	107/104	?/?	90/88	86/82	?/?	129/129	?/?
WA.26	?/?	143/143	167/158	?/?	157/157	111/93	133/133	110/104	132/132	88/88	86/84	?/?	145/125	?/?
WA.27	154/154	145/143	164/158	124/122	161/161	99/91	133/125	104/104	132/132	82/80	82/82	?/?	129/121	?/?
WA.28	168/161	145/143	164/158	122/122	157/157	101/91	133/133	107/104	132/132	92/82	84/78	?/?	134/127	?/?
WA.29	168/154	143/143	167/161	118/118	157/157	99/91	133/133	116/110	132/132	90/88	82/82	?/?	127/117	?/?
WA.30	156/154	145/143	158/158	118/118	157/157	107/101	133/133	104/101	132/132	90/88	82/82	?/?	129/120	?/?
WA.31	168/154	143/143	161/158	124/124	157/157	95/95	135/133	113/104	132/132	86/74	86/84	?/?	130/125	?/?
WA.32	168/154	145/145	164/158	124/124	157/157	101/91	133/133	107/104	132/132	88/82	86/84	?/?	129/129	?/?
WA.33	168/161	152/143	158/158	124/118	163/157	99/95	133/133	110/104	134/132	88/82	82/82	?/?	129/129	?/?
WA.34	154/154	145/145	164/161	122/122	157/157	95/91	135/125	110/104	132/132	88/88	82/78	?/?	129/129	?/?
WA.35	168/154	145/145	164/158	118/118	161/157	107/91	133/125	104/101	132/132	88/82	86/82	?/?	137/125	?/?
WA.36	156/154	145/145	167/158	118/118	157/157	95/89	133/125	104/104	132/130	90/88	84/82	?/?	129/125	?/?
WA.37	168/168	145/145	158/158	122/122	157/157	99/99	133/125	104/104	134/132	92/86	86/82	?/?	131/129	?/?
WA.38	168/154	147/143	167/158	118/118	159/157	127/95	133/125	113/104	132/132	82/72	84/84	?/?	125/121	?/?
WA.39	168/155	145/145	167/158	124/124	159/157	129/99	133/133	104/104	132/130	88/82	82/82	?/?	131/129	?/?
WA.40	184/154	147/147	167/167	122/122	161/157	109/97	133/133	116/104	132/132	90/88	86/86	?/?	146/123	?/?
WA.41	168/161	152/147	167/164	124/122	161/157	113/89	133/125	107/107	132/130	94/92	86/84	?/?	129/118	?/?
WA.42	168/168	145/145	167/158	122/122	157/157	97/93	133/125	107/107	132/130	?/?	84/82	?/?	131/129	?/?
WA.43	161/154	147/145	167/164	126/122	161/157	109/95	133/133	110/110	132/132	84/82	82/81	?/?	129/125	?/?
WA.44	168/168	147/145	164/161	124/124	161/157	99/97	133/125	107/107	132/132	88/82	84/84	?/?	145/141	?/?
WA.45	154/154	145/143	158/158	122/118	159/157	109/99	133/133	101/101	132/132	94/90	84/84	?/?	144/129	?/?
WA.46	161/154	145/143	158/158	124/118	161/157	93/93	125/125	104/101	132/132	96/90	81/81	?/?	144/131	?/?
WA.47	168/154	143/143	161/158	124/116	157/157	109/97	133/133	107/104	132/132	88/88	82/82	?/?	134/129	?/?
WA.48	154/154	147/145	167/158	124/118	163/151	?/?	125/125	110/101	134/132	88/82	86/84	?/?	131/129	?/?
WA.49	154/154	147/143	?/?	124/122	157/157	97/95	133/133	113/101	132/130	90/88	84/82	?/?	134/134	?/?
WA.50	154/154	145/143	?/?	118/118	157/157	97/91	133/125	104/104	132/132	88/88	84/82	?/?	?/?	?/?
WA.51	181/154	147/145	164/158	122/118	157/157	101/97	133/125	104/104	132/132	88/84	84/84	?/?	129/125	?/?
WA.52	155/154	145/145	158/158	130/130	161/159	101/99	133/125	110/104	132/132	82/82	86/86	?/?	129/125	?/?
WA.53	168/168	143/143	167/158	126/124	157/151	93/91	135/133	116/104	132/132	90/88	86/84	?/?	131/128	?/?
WA.54	168/161	150/143	164/158	122/118	161/157	99/89	133/133	110/110	132/132	88/86	84/84	?/?	131/129	?/?
WA.55	168/154	145/143	167/158	122/118	157/157	107/93	133/125	107/104	132/130	88/88	86/84	?/?	131/125	?/?
WA.56	168/154	145/145	158/158	?/?	161/155	107/93	133/133	104/101	132/132	90/82	84/80	?/?	132/125	?/?
WA.57	154/154	147/145	167/158	122/122	159/157	95/95	133/133	104/101	132/132	88/88	84/82	?/?	146/131	?/?
WA.58	168/154	145/143	158/158	122/118	157/157	109/93	135/125	110/107	132/132	92/88	?/?	?/?	146/129	?/?
WA.59	156/155	145/143	164/158	124/124	161/157	97/95	133/133	107/104	132/132	92/86	84/84	?/?	125/125	?/?
WA.60	154/153	147/145	167/164	118/118	157/157	109/97	133/125	110/110	132/132	88/88	84/78	?/?	129/129	?/?
WA.61	168/168	145/143	167/158	124/124	161/161	99/99	133/133	110/110	132/132	88/88	82/82	?/?	125/125	?/?
WA.62	168/168	143/143	167/158	122/122	161/161	99/91	133/125	107/101	132/132	84/82	82/82	?/?	129/125	?/?
WA.63	181/154	147/145	164/158	122/118	159/159	95/91	133/125	113/110	132/132	88/82	82/82	?/?	146/129	?/?
WA.64	168/154	145/143	164/164	122/122	161/161	109/95	133/133	104/104	132/132	88/82	78/78	?/?	135/125	?/?
WA.65	168/168	145/145	164/158	124/124	157/157	99/97	125/125	104/104	132/130	88/88	84/84	?/?	118/118	?/?
WA.66	168/154	147/143	167/164	118/118	163/159	95/95	133/133	107/101	132/132	92/82	84/84	?/?	134/125	?/?
WA.67	168/154	147/145	?/?	126/122	161/157	95/93	125/125	107/107	132/132	94/92	84/84	?/?	?/?	?/?
WA.68	156/154	147/145	167/158	122/116	159/157	107/93	133/125	104/101	132/130	88/88	84/84	?/?	127/125	?/?
WA.69	168/154	147/145	167/158	118/118	155/151	105/95	135/133	116/116	132/132	90/80	82/78	?/?	129/119	?/?
WA.70	154/154	150/143	158/158	122/122	161/157	97/95	133/133	104/104	132/132	90/90	84/82	?/?	131/129	?/?
WA.71	168/168	143/143	158/158	128/118	157/157	95/91	133/133	116/110	132/132	90/82	82/82	?/?	129/125	?/?
WA.72	155/154	145/145	158/158	122/118	157/157	99/91	133/125	104/104	132/132	96/96	82/82	?/?	129/125	?/?
WA.73	168/154	145/145	158/158	118/118	157/157	93/93	133/133	116/104	132/132	90/82	86/82	?/?	125/120	?/?
WA.74	154/154	145/143	167/158	124/122	163/157	99/97	125/125	113/101	132/132	90/90	84/82	?/?	125/125	?/?
WA.75	181/154	149/145	164/158	118/118	157/157	101/101	133/133	110/104	132/132	88/88	84/82	?/?	129/125	?/?
WA.76	168/168	145/143	158/158	128/128	161/161	115/101	133/133	107/101	132/130	92/82	84/82	?/?	147/129	?/?
WA.77	168/168	145/145	164/164	128/122	157/157	97/95	133/125	107/107	132/132	96/88	82/82	?/?	129/129	?/?,
K-Kl2001:														
WA1741.1	?/?	147/145	167/158	?/?	161/161	117/117	133/133	107/104	132/132	96/84	86/84	145/145	129/125	101/101
WA1741.2	?/?	147/143	167/164	124/118	157/157	97/95	133/125	?/?	132/130	88/82	84/84	145/137	146/129	114/101
WA1741.3	168/154	147/143	167/167	?/?	?/?	109/97	133/125	104/104	132/132	88/82	84/82	145/143	131/128	111/101
WA1814.1	168/154	?/?	158/158	?/?	161/161	?/?	133/133	107/101	132/132	82/82	84/84	145/121	129/129	114/104
WA1814.2	168/148	145/143	164/161	124/118	159/157	97/93	135/133	104/104	132/132	98/96	84/84	145/145	129/124	101/101
WA1814.3	156/156	147/141	164/158	122/122	157/157	101/99	133/133	107/101	132/132	?/?	84/84	145/145	129/115	101/101
WA1815.1	161/154	156/150	167/158	122/122	157/157	101/99	135/133	104/104	132/132	94/94	84/82	155/147	129/128	104/101
WA1815.2	168/154	147/143	161/158	?/?	161/157	?/?	133/125	110/107	132/132	80/78	84/78	149/145	129/125	104/101
WA1815.3	154/154	143/143	161/158	?/?	161/159	99/93	125/125	116/110	132/132	90/88	84/84	157/121	146/129	101/101
WA1815.4	154/154	147/147	164/164	?/?	163/159	?/?	133/133	116/110	132/132	90/88	84/82	147/145	146/125	111/104
WA1815.5	168/154	145/145	167/158	122/118	?/?	101/93	125/125	110/110	?/?	94/84	82/82	141/141	129/129	101/101
WA1815.6	154/153	156/145	167/167	?/?	161/161	97/95	?/?	107/104	132/132	88/88	84/82	145/141	129/125	104/101
WA1815.7	168/154	145/143	164/164	122/118	157/155	99/97	135/133	110/101	134/132	90/88	84/82	155/145	125/117	114/101
WA1815.8	156/154	156/145	167/161	?/?	157/157	109/97	133/133	113/110	134/132	88/82	86/86	145/143	144/129	101/101
WA1816.1	156/155	147/145	167/158	118/118	159/157	99/97	135/133	104/101	132/130	96/80	82/82	145/139	129/129	114/101
WA1817.2	168/154	143/143	164/158	118/118	161/157	111/93	135/125	107/107	132/132	88/80	?/?	147/121	129/115	114/111
WA1817.1	168/156	156/147	167/158	122/122	157/157	99/97	133/133	116/110	132/132	90/88	84/84	145/145	129/125	?/?
WA1824.1	154/154	145/143	164/158	122/122	159/159	109/93	135/125	107/104	132/132	88/86	84/82	139/137	129/128	111/104
WA1825.1	154/154	145/143	167/158	118/118	157/157	99/99	133/125	101/101	134/134	90/82	86/84	147/147	125/119	114/104
WA1825.2	156/154	145/143	164/158	122/118	157/157	103/93	135/125	116/104	132/132	96/90	82/78	141/121	129/125	104/101
WA1825.3	156/154	147/143	167/158	118/118	?/?	99/95	133/125	113/104	132/130	88/72	84/82	147/145	125/117	101/101
WA1825.4	168/156	149/145	167/161	122/118	?/?	99/97	135/133	107/104	132/132	92/88	84/84	143/143	129/126	101/101
WA1825.5	168/154	147/145	167/158	?/?	?/?	95/95	135/133	104/104	132/130	96/88	86/81	143/143	129/125	104/101
WA1825.6	154/154	145/143	167/167	118/118	157/157	97/97	135/109	113/110	132/132	90/88	96/84	143/139	144/129	104/101
WA1825.7	154/154	143/143	167/164	124/122	?/?	119/101	133/133	110/107	132/132	92/88	86/86	147/143	127/125	101/101
WA1825.9	154/154	145/143	167/158	124/118	?/?	99/93	135/133	110/107	132/132	92/88	84/84	145/139	129/125	104/101
WA1825.10	?/?	?/?	158/158	?/?	?/?	?/?	133/133	?/?	132/132	?/?	86/82	?/?	?/?	101/101
WA1825.11	168/168	152/145	158/158	118/118	?/?	97/95	133/133	107/104	132/132	90/78	86/82	145/141	134/129	101/101
WA1825.12	155/154	147/145	158/158	124/124	?/?	99/97	133/125	104/104	132/132	100/82	84/81	145/141	146/125	111/101
WA1825.8	176/168	145/143	167/158	?/?	159/157	95/95	133/133	107/104	134/132	88/78	82/82	145/139	129/125	?/?
WA1826.1	168/155	143/143	167/161	124/124	157/151	97/93	135/133	107/101	132/132	88/82	84/84	145/141	129/127	114/104
WA1831.1	154/154	147/145	164/158	118/118	157/157	99/99	133/133	116/113	132/132	90/88	84/82	147/147	134/129	104/104
WA1831.2	161/161	145/143	158/158	124/124	?/?	101/101	135/133	110/101	132/132	90/88	86/84	147/147	125/125	114/101
WA1831.4	156/154	145/143	158/158	122/118	157/157	93/93	133/133	110/104	132/132	88/86	86/82	147/121	145/129	101/101
WA1831.5	168/153	147/143	164/158	118/118	157/157	107/107	125/125	104/101	134/132	88/82	82/82	145/141	125/125	104/101
WA1831.6	168/154	145/143	167/158	122/122	157/151	93/93	133/133	104/104	132/132	?/?	82/82	145/121	144/125	104/101
WA1831.3	154/154	147/143	167/167	118/118	161/159	101/101	125/125	107/107	?/?	92/90	84/84	147/121	145/125	?/?
WA1831.7	161/154	147/145	167/167	122/118	159/157	97/93	133/133	107/107	132/132	92/84	84/82	141/121	129/129	?/?
WA1832.1	154/154	145/143	158/158	126/126	161/157	101/97	133/133	107/104	134/132	88/82	84/84	141/135	129/119	104/104
WA1832.2	168/154	152/145	158/158	118/118	?/?	93/93	133/133	?/?	132/132	88/88	86/82	145/143	129/125	104/104
WA1832.3	161/154	147/145	164/158	118/118	?/?	107/99	133/125	113/101	134/132	88/88	82/82	145/141	125/125	104/101
WA1832.4	161/154	147/143	158/158	124/122	?/?	101/99	133/133	116/116	132/132	90/90	86/82	147/147	129/125	104/104
WA1832.5	154/153	147/147	167/158	?/?	?/?	97/93	135/135	116/104	132/130	90/88	84/84	149/141	125/125	111/101	
WA1832.6	156/154	147/145	167/158	122/122	?/?	?/?	133/133	116/104	132/132	90/90	84/82	147/145	129/125	104/101	
WA1832.7	161/153	147/143	158/158	?/?	?/?	?/?	125/125	107/101	132/132	88/88	84/82	147/145	125/125	104/101	
WA1832.8	154/154	147/143	158/158	?/?	?/?	101/93	133/133	110/104	132/132	88/88	86/84	141/139	129/125	111/104	
WA1832.9	155/154	145/143	167/158	118/118	?/?	99/95	133/125	113/110	132/132	88/86	86/84	145/145	129/117	104/104	
WA1834.1	155/154	145/145	158/158	126/122	159/157	101/101	133/125	107/107	132/132	88/84	84/84	147/145	129/115	104/104	
WA1835.1	168/154	147/145	164/158	124/124	159/157	?/?	133/133	113/104	132/132	88/88	84/84	141/141	125/120	104/104	
WA1836.1	168/168	145/145	164/158	122/118	161/157	99/95	135/133	113/101	132/132	88/88	84/84	145/137	125/125	104/104	","
K-Kl2002:															
WA2383.1	162/154	145/143	?/?	122/122	?/?	101/99	133/133	107/104	132/132	82/78	84/82	145/143	147/125	101/101	
WA2383.3	162/154	145/143	?/?	122/122	159/157	101/101	133/133	116/116	132/130	94/90	?/?	147/145	147/125	101/101	
WA2383.5	154/154	156/143	158/158	122/122	157/157	101/101	133/133	107/104	132/130	86/82	84/84	145/145	147/147	101/101	
WA2383.7	154/153	150/143	158/158	124/122	157/157	101/101	133/133	107/107	132/132	94/82	82/82	147/139	147/125	101/101	
WA2383.9	154/154	150/145	164/158	122/118	157/157	101/101	133/133	107/104	132/132	88/88	84/84	147/143	129/125	104/101	
WA2383.10	168/154	145/143	158/158	128/118	157/157	101/101	133/133	116/104	132/132	90/88	84/82	145/145	129/125	101/101	
WA2383.2	154/154	145/143	167/158	124/122	157/157	97/97	133/125	107/104	132/132	84/82	?/?	145/145	129/125	?/?	
WA2383.4	156/153	147/143	164/158	124/122	159/157	101/101	133/133	107/107	132/132	94/88	82/82	147/145	129/125	?/?
WA2383.6	154/154	143/143	158/158	?/?	157/157	99/93	133/125	107/107	132/132	88/84	84/82	147/139	147/125	?/?
WA2383.8	154/154	147/143	158/158	122/122	159/157	101/101	133/133	107/104	132/132	88/82	82/82	147/145	147/125	?/?
WA2913.1	161/154	147/145	167/158	118/118	159/157	95/93	?/?	110/107	132/132	94/82	82/82	145/139	129/117	114/101
WA2922.1	168/154	147/145	167/158	118/118	161/157	99/97	135/125	104/101	132/132	88/82	84/82	145/141	129/125	?/?
WA2926.1	176/154	149/143	158/158	122/122	159/157	107/97	133/133	?/?	132/132	90/88	?/?	145/121	137/122	104/101
WA2926.4	156/154	?/?	158/158	122/118	157/151	97/97	?/?	?/?	132/132	90/84	82/82	?/?	?/?	104/104
WA2926.5	168/154	143/143	158/158	124/124	163/159	97/97	133/125	?/?	132/132	84/80	84/82	155/145	125/125	101/101
WA2926.6	168/156	149/145	167/158	128/128	157/151	97/97	133/133	110/104	132/132	82/82	82/82	157/147	?/?	101/101
WA2926.7	154/154	150/145	164/158	122/122	157/157	101/91	133/133	107/104	132/132	88/82	84/82	145/139	147/145	101/101
WA2926.8	168/155	147/145	167/167	122/122	157/157	99/93	125/125	104/104	134/134	92/88	82/81	145/143	129/125	111/101
WA2926.2	168/168	145/143	167/158	118/118	161/157	99/93	125/125	101/101	132/132	90/86	?/?	141/141	?/?	104/104
WA2926.3	154/154	145/145	161/161	118/118	157/157	101/93	133/125	?/?	134/132	96/96	86/84	141/135	145/125	?/?
WA2932.5	154/154	145/143	167/164	122/122	157/157	101/95	133/133	104/104	132/132	96/80	84/82	141/141	129/125	114/104
WA2932.7	154/154	147/147	158/158	122/122	157/157	103/99	133/133	?/?	132/132	90/84	82/82	147/143	129/125	101/101
WA2932.2	154/142	147/147	?/?	118/118	161/157	95/93	133/133	110/107	?/?	88/82	?/?	?/?	131/125	114/104
WA2932.4	154/153	147/147	158/158	118/118	159/157	103/103	133/133	110/107	132/132	88/88	84/84	147/145	129/125	111/101
WA2932.6	?/?	145/143	164/158	122/122	159/157	109/93	135/125	110/110	132/132	86/82	82/82	143/141	134/131	104/104
WA2932.8	156/154	145/145	167/158	?/?	159/157	93/93	133/133	107/101	132/132	92/88	84/78	?/?	145/129	104/101
WA2932.1	168/154	152/143	167/158	122/118	159/157	99/99	133/133	110/104	132/130	92/88	86/84	147/145	128/125	?/?
WA2932.3	154/154	143/143	158/158	122/122	157/157	93/93	135/133	110/104	132/132	90/82	?/?	145/141	125/125	?/?
WA2938.1	168/154	145/143	158/158	122/118	?/?	?/?	?/?	?/?	134/132	90/88	86/82	?/?	134/125	104/101
WA2938.2	161/154	147/145	164/161	122/122	161/161	101/99	135/135	104/101	132/132	90/90	?/?	145/145	131/125	101/101
WA2938.3	154/142	147/145	158/158	122/122	157/157	101/101	133/133	?/?	132/130	88/88	84/84	145/139	145/117	104/101
WA2938.4	168/168	147/143	158/158	126/126	161/157	99/89	135/125	110/104	132/132	90/88	84/84	149/139	134/129	101/101
WA2941.1	154/154	147/145	167/164	118/118	159/157	101/101	125/125	110/110	132/132	90/90	82/82	145/141	131/125	104/104
WA2941.2	168/154	147/143	158/158	122/122	157/157	101/101	135/133	101/101	132/132	?/?	86/78	141/141	134/129	114/104
WA2948.1	162/156	147/143	158/158	122/122	157/157	93/93	133/133	107/104	132/132	88/88	82/82	147/145	125/125	101/101
WA2948.3	153/142	147/147	164/158	124/124	159/157	101/95	133/133	107/107	132/132	90/88	84/84	143/135	129/125	114/101
WA2948.5	168/153	147/143	167/158	122/118	157/157	103/99	133/133	110/101	132/132	88/88	84/84	141/121	129/125	114/101
WA2948.7	154/153	145/143	164/158	124/122	159/155	101/101	133/125	?/?	132/132	90/88	84/82	145/145	147/125	101/101
WA2948.9	154/153	156/147	164/158	124/122	157/157	103/103	133/133	?/?	132/132	88/86	84/82	147/147	147/125	114/104
WA2948.4	154/153	147/145	158/158	118/118	159/157	109/93	133/133	110/104	132/132	88/82	84/84	147/145	125/125	101/101	
WA2948.6	161/154	147/141	158/158	124/122	159/157	93/93	133/125	116/104	132/132	90/82	84/78	147/147	125/117	114/101	
WA2948.8	154/153	154/154	164/158	124/118	161/157	103/103	133/133	104/104	132/132	94/84	84/82	143/135	129/125	101/101	
WA2948.2	162/154	150/143	164/158	?/?	157/157	103/103	133/133	104/104	132/132	82/82	84/84	147/145	145/125	?/?	
WA2948.10	168/154	147/143	158/158	128/118	157/157	?/?	133/125	110/107	?/?	88/88	84/84	147/147	129/125	?/?	","
K-Kl2003:															
NW351.1	154/154	145/145	161/158	124/124	157/157	95/95	133/133	107/104	132/132	88/88	84/82	141/121	129/129	104/101	
NW352.1	154/154	145/143	?/?	118/118	?/?	97/93	125/125	107/104	132/132	92/88	84/84	147/141	129/117	104/104	
NW352.2	168/156	147/145	164/158	122/122	157/157	103/93	133/133	104/104	132/132	88/80	84/82	147/145	129/125	114/101	
WA4219.1	168/154	156/143	158/158	128/122	157/157	?/?	133/133	110/110	132/132	88/88	84/82	145/141	147/129	104/101	
WA4220.1	155/155	145/145	158/158	122/118	157/155	109/107	133/125	113/104	132/132	96/90	86/86	145/139	127/125	104/101	
WA4221.1	155/154	143/143	158/158	118/118	161/161	111/97	135/135	113/113	132/132	90/88	84/84	147/145	125/117	114/101	
WA4222.1	168/155	147/145	158/158	118/118	161/157	101/99	133/125	107/107	132/132	92/84	84/82	147/145	129/125	111/101	
WA4223.1	168/156	143/143	164/158	118/118	157/143	91/91	133/125	104/104	132/132	100/90	84/84	145/145	137/129	114/101	
WA4224.1	168/152	147/147	167/164	122/122	157/157	93/93	133/125	104/104	132/132	?/?	88/84	147/141	129/125	111/101	
WA4225.1	168/168	145/143	167/158	122/118	161/157	97/93	133/133	113/104	132/132	88/80	86/82	145/139	125/117	101/101	
WA4225.2	168/154	145/141	161/158	118/118	161/157	109/99	133/133	116/104	132/132	96/90	90/82	135/121	129/129	114/104
WA4226.1	168/154	147/147	158/158	122/122	157/157	99/99	?/?	116/113	132/132	?/?	84/82	?/?	131/129	?/?
WA4228.1	154/154	143/143	167/158	122/122	157/157	?/?	135/125	110/104	132/132	88/82	86/84	145/137	131/125	101/101
WA4229.1	168/154	145/145	167/158	122/118	161/157	107/105	133/125	110/104	134/132	82/82	86/82	147/141	125/117	114/104
WA4230.1	154/154	145/145	167/158	118/118	157/155	99/95	125/125	101/101	132/132	90/90	82/82	141/141	129/129	104/101
WA4231.1	168/156	145/143	158/158	122/118	157/157	101/97	133/125	107/101	132/132	88/86	86/82	147/143	131/125	104/104
WA4231.2	154/154	145/145	158/158	118/118	157/151	115/93	133/125	104/101	132/132	90/80	84/82	145/145	125/117	111/111
WA4231.3	161/156	145/143	?/?	122/122	157/157	?/?	125/109	110/110	132/132	90/86	84/84	147/145	129/125	104/101
WA4231.4	168/156	147/145	158/158	122/118	161/157	99/93	125/125	107/107	132/132	102/88	86/82	145/121	131/129	111/111
WA4231.5	156/154	145/145	167/158	124/124	163/161	?/?	133/125	104/101	132/132	90/88	86/82	145/145	129/129	104/101
WA4231.6	168/154	147/143	161/158	122/118	157/157	95/95	133/125	113/104	132/132	88/88	86/86	145/145	125/125	114/111
WA4232.1	168/154	147/145	?/?	124/124	161/159	107/107	?/?	101/101	132/130	90/88	?/?	145/121	125/117	114/104
WA4233.1	168/154	145/143	164/158	122/122	157/157	97/93	133/133	101/101	132/132	90/80	86/84	145/145	132/125	104/104
WA4233.2	154/154	147/145	?/?	122/122	157/157	107/95	133/125	107/104	132/132	88/86	84/78	143/137	131/131	114/104
WA4233.3	168/148	?/?	161/158	122/118	157/157	125/95	133/125	110/107	132/132	?/?	84/78	145/143	129/125	111/101
WA4234.1	156/154	?/?	?/?	122/118	157/157	101/99	133/133	104/104	132/132	?/?	82/82	145/141	125/125	?/?
WA4236.1	154/154	150/143	164/158	124/124	157/157	101/95	133/133	107/104	134/132	96/84	?/?	145/137	129/128	104/101
WA4239.2	156/154	?/?	?/?	118/118	157/157	99/99	125/125	116/116	132/132	90/90	82/82	145/135	145/122	111/104
WA4239.1	168/168	145/143	167/164	122/122	161/161	101/93	125/125	110/107	132/132	90/86	82/82	145/145	125/121	104/104
WA4239.3	155/154	145/145	164/158	122/122	161/157	109/107	133/133	110/104	132/132	88/88	82/82	141/141	125/125	104/101
WA4241.2	155/155	147/145	164/158	124/124	161/157	101/99	133/133	104/104	132/132	90/80	82/82	149/143	125/117	101/101
WA4241.1	168/162	145/145	167/158	122/122	157/151	93/85	135/125	107/104	132/130	92/82	84/82	145/121	137/125	104/101
WA4243.1	168/154	152/145	158/158	?/?	157/157	?/?	135/133	104/104	134/132	96/90	84/84	145/145	125/125	101/101
WA4243.3	168/154	145/143	167/167	124/124	157/157	97/97	133/125	113/110	134/132	88/86	84/84	141/141	129/125	104/101
WA4243.2	154/154	145/145	167/158	118/118	157/157	95/93	135/133	104/101	132/132	90/90	84/82	157/149	125/125	111/101
WA4248.1	155/154	145/143	158/158	122/118	159/157	109/99	125/125	110/101	132/132	90/82	86/84	145/121	131/125	114/114
WA4251.1	154/154	?/?	158/158	122/122	157/157	93/91	135/125	104/104	132/132	86/82	?/?	141/141	134/125	111/104
WA4251.3	168/154	145/143	?/?	122/118	157/157	101/93	133/133	116/104	132/132	90/88	84/82	145/141	131/131	101/101
WA4251.6	154/154	147/143	164/158	122/122	?/?	?/?	?/?	107/107	132/132	?/?	84/82	147/141	132/129	104/101
WA4251.7	168/155	147/143	158/158	?/?	157/157	?/?	135/133	104/104	132/132	96/88	86/86	145/141	131/125	104/101
WA4251.8	168/168	143/143	167/167	128/118	?/?	?/?	133/133	104/101	132/132	88/88	84/84	145/143	166/117	104/101
WA4251.9	161/154	145/143	?/?	?/?	163/157	?/?	135/133	107/107	132/132	92/92	84/82	145/145	129/125	111/101
WA4251.2	161/154	?/?	167/164	118/118	157/157	109/109	133/125	113/113	132/132	88/88	86/82	145/145	125/117	101/101	
WA4251.4	168/154	145/145	158/158	122/122	157/157	107/107	133/133	107/104	132/132	88/88	82/82	149/145	?/?	104/101	
WA4251.10	154/154	147/147	167/167	122/122	?/?	?/?	133/125	104/104	132/132	84/84	84/84	145/145	131/129	?/?	
WA4251.5	154/154	145/145	158/158	?/?	161/157	97/97	?/?	107/107	132/132	92/88	82/82	145/141	131/129	?/?	
WA4254.1	156/154	147/145	164/158	?/?	157/157	?/?	133/125	104/104	132/132	88/88	88/84	145/121	131/117	104/101	
WA4254.3	154/154	145/143	167/164	?/?	159/157	99/99	135/133	107/101	132/132	90/88	82/82	145/145	129/125	114/101	
WA4254.2	168/155	143/143	158/158	122/118	?/?	?/?	135/133	113/104	132/132	86/86	86/82	145/121	147/125	?/?	
WA4254.4	154/153	147/143	?/?	124/124	?/?	?/?	?/?	?/?	132/132	88/82	84/82	137/137	129/117	?/?	","
K-Km2002:															
WA2207.1	168/154	147/145	167/158	118/118	161/157	101/97	?/?	107/104	132/132	88/88	86/84	145/145	125/119	114/104	
WA2233.1	154/154	?/?	158/158	118/118	157/157	101/101	133/109	116/98	132/132	86/86	84/84	145/139	129/129	104/104	
WA2233.3	154/154	145/143	158/158	122/122	157/157	107/97	133/125	110/107	132/132	88/88	86/82	147/145	147/145	101/101	
WA2233.5	168/168	?/?	158/158	?/?	159/157	101/93	133/133	104/101	132/132	88/82	?/?	145/145	129/129	101/101	
WA2233.7	154/142	154/143	164/158	?/?	159/159	97/97	135/133	104/104	132/132	88/82	84/84	145/135	145/129	104/101	
WA2233.2	?/?	?/?	?/?	?/?	157/157	101/101	?/?	?/?	132/132	86/86	?/?	?/?	147/125	101/101	
WA2233.4	168/154	152/143	164/158	126/126	159/159	99/93	135/133	110/104	132/132	88/82	86/84	145/145	145/129	104/101	
WA2233.8	168/154	145/143	158/158	124/124	159/157	97/97	?/?	116/116	132/128	94/90	82/82	147/147	129/125	?/?
WA2233.6	?/?	147/145	164/164	118/118	159/157	?/?	?/?	107/107	132/132	88/88	84/82	145/139	147/125	?/?
WA2234.1	?/?	147/143	158/158	118/118	157/157	109/95	133/133	107/107	132/132	86/82	?/?	147/139	147/129	101/101
WA2234.2	168/162	?/?	158/158	?/?	157/157	?/?	133/133	101/101	132/132	94/82	82/82	145/145	129/125	101/101
WA2234.3	162/153	143/143	167/158	122/118	157/157	99/97	133/133	110/110	132/130	94/88	84/82	145/145	125/125	104/101
WA2234.4	154/154	147/143	158/158	124/124	157/157	101/101	133/133	110/107	132/132	88/86	84/84	149/135	125/125	104/101
WA2367.1	154/154	143/143	164/158	?/?	159/157	101/91	133/133	104/104	132/132	94/88	84/84	147/145	147/125	?/?
WA2367.2	162/142	147/143	161/158	122/118	157/157	99/93	135/125	104/104	132/132	94/88	84/82	147/145	125/117	?/?
WA2367.3	154/153	154/145	?/?	?/?	?/?	101/101	133/133	104/104	132/132	90/82	84/82	?/?	147/125	?/?
WA2368.1	154/154	156/145	158/158	124/124	157/157	101/101	133/133	107/107	132/132	94/88	86/82	145/139	145/145	104/101
WA2369.1	162/154	147/145	164/158	122/122	157/157	?/?	133/133	107/107	132/132	94/88	82/82	145/145	125/125	111/101
WA2370.1	154/154	150/143	167/164	122/122	157/157	99/99	133/125	107/98	132/132	86/86	86/82	145/139	129/129	111/104
WA2371.1	168/154	143/143	158/158	128/122	157/157	103/101	133/133	110/104	132/132	88/82	84/82	147/145	129/129	101/101
WA2371.2	168/154	147/143	158/158	128/118	157/157	103/101	133/133	107/107	132/132	88/84	84/84	147/147	129/129	101/101
WA2372.1	168/153	147/143	158/158	128/128	157/155	103/101	133/133	116/110	132/132	90/88	86/82	147/147	129/125	104/101
WA2372.2	154/153	147/143	158/158	118/118	157/155	103/101	133/133	110/110	132/132	94/88	86/82	147/147	125/125	104/101
WA2373.1	168/154	147/143	164/161	122/118	161/161	131/93	135/125	110/110	132/132	90/86	86/86	141/121	131/131	104/101	
WA2374.1	154/153	?/?	164/158	124/122	157/157	91/91	133/133	110/107	132/132	88/86	88/82	139/135	129/125	101/101	
WA2375.1	154/154	147/143	167/164	122/118	157/157	93/93	133/133	107/104	132/132	88/88	84/84	147/147	147/129	114/104	
WA2376.1	168/154	145/143	158/158	128/118	159/157	103/101	133/133	116/110	132/132	90/88	84/78	147/147	129/125	101/101	","
N-DWN02:															
NW59.1	176/154	150/147	158/158	122/122	157/157	99/95	133/133	107/101	132/132	92/88	82/82	141/121	129/119	104/104	
NW59.2	156/154	145/145	167/158	118/118	?/?	107/99	133/133	110/101	132/130	88/88	86/84	141/139	125/125	104/101	
NW59.3	156/154	152/143	158/158	122/122	161/157	97/93	125/125	107/107	132/132	92/88	84/84	145/141	134/125	114/111	
NW59.4	156/154	147/145	158/158	124/122	157/151	99/93	135/125	116/110	?/?	90/90	82/82	147/141	125/125	114/114	
NW59.5	168/154	145/141	167/158	118/118	?/?	111/91	133/125	103/103	132/132	88/84	86/86	145/145	129/125	101/101	
NW59.6	156/154	145/145	164/158	118/118	?/?	107/95	133/133	113/113	132/132	88/88	86/84	145/145	131/129	104/104	
NW59.8	168/154	147/145	158/158	124/124	157/143	91/91	133/133	110/107	132/132	88/86	84/82	145/139	129/129	104/104	
NW59.9	161/156	152/143	164/158	122/118	163/157	99/93	133/133	104/101	132/132	90/88	84/82	145/143	131/125	114/104	
NW59.10	154/154	145/143	164/158	126/126	157/157	99/99	135/133	107/104	132/130	96/96	84/78	149/141	139/139	111/111	
NW59.7	161/154	152/145	164/158	126/124	157/157	111/99	133/133	110/104	132/132	88/88	84/84	157/147	129/129	?/?	
NW60.2	154/154	145/145	167/158	126/126	?/?	97/97	133/133	107/101	132/132	92/90	86/86	145/145	?/?	104/101	
NW60.5	?/?	145/145	158/158	120/118	161/159	101/99	133/125	110/110	?/?	90/80	82/82	147/135	121/104	114/104
NW60.6	?/?	143/143	158/158	?/?	157/157	97/93	133/133	104/104	?/?	90/88	84/84	141/141	125/125	104/101
NW60.7	?/?	145/143	167/164	122/118	161/157	99/99	133/125	113/104	132/132	88/88	84/84	145/141	129/125	104/101
NW60.9	?/?	145/145	158/158	118/118	157/157	91/91	135/125	113/104	132/132	88/88	86/82	147/145	135/125	104/101
NW60.10	?/?	145/143	164/158	?/?	?/?	101/101	133/125	107/104	134/132	82/82	86/84	147/143	129/126	114/101
NW60.1	170/154	147/143	158/158	122/122	161/157	105/105	135/133	?/?	132/132	88/84	84/84	147/121	?/?	?/?
NW60.3	155/154	147/145	167/158	?/?	157/157	101/93	133/133	104/101	132/132	82/82	84/84	145/143	129/125	?/?
NW60.4	168/154	145/143	164/158	?/?	?/?	111/111	133/133	110/107	132/132	88/88	86/84	145/143	145/129	?/?
NW60.8	?/?	?/?	167/164	?/?	?/?	99/99	133/133	?/?	132/132	90/88	84/84	149/141	129/125	?/?
NW61.1	?/?	145/143	167/158	128/124	159/157	97/97	135/135	113/107	132/132	90/90	82/81	149/139	125/125	111/104
NW61.2	?/?	143/143	167/158	128/128	?/?	99/97	133/125	107/107	132/132	92/90	84/84	145/143	129/117	114/104
NW61.3	?/?	145/143	167/164	124/122	161/157	97/97	125/125	110/101	132/132	90/88	84/82	147/141	125/125	114/101
NW61.4	?/?	145/143	158/158	122/122	157/157	99/99	125/125	104/104	132/132	90/80	82/82	145/141	129/125	104/101
NW61.5	?/?	145/143	164/158	124/124	161/157	101/97	133/125	113/104	?/?	86/82	84/82	145/141	?/?	101/101
NW61.6	?/?	145/143	164/158	124/118	157/157	97/91	133/125	101/101	132/132	92/86	84/84	?/?	129/129	104/104
NW61.7	?/?	145/143	167/164	122/122	157/157	109/99	135/125	107/107	132/128	80/80	84/82	151/135	125/119	104/101
NW61.9	?/?	145/143	158/158	124/124	?/?	93/93	135/133	110/104	132/132	90/86	86/84	145/143	129/125	104/104	
NW61.10	?/?	152/143	158/158	124/120	157/157	101/101	133/125	110/110	130/128	82/78	86/82	143/143	125/125	104/101	
NW61.8	?/?	145/143	?/?	118/118	159/157	99/95	133/125	104/101	132/132	82/82	86/82	145/139	145/125	?/?	
NW62.1	154/154	147/145	158/158	126/122	?/?	97/97	133/125	113/104	?/?	90/88	82/82	147/145	125/125	104/101	
NW62.2	154/154	145/143	167/161	124/122	163/157	125/125	133/125	104/101	?/?	88/88	86/78	145/141	145/125	114/104	
NW62.4	155/154	145/143	?/?	124/118	157/157	109/95	133/125	107/104	132/132	88/88	84/82	147/145	131/125	114/101	
NW62.5	168/154	145/143	167/158	122/122	157/157	109/95	135/135	110/110	132/132	88/80	82/82	147/145	128/125	101/101	
NW62.6	168/168	152/145	164/158	124/124	157/157	111/91	135/109	104/104	132/132	86/80	82/82	141/141	126/125	104/101	
NW62.7	154/153	147/145	158/158	?/?	161/157	99/99	133/125	104/104	132/132	86/82	90/84	143/141	131/125	104/104	
NW62.8	168/168	145/143	164/161	122/118	159/159	99/93	135/133	104/101	132/132	90/88	84/82	141/139	125/125	114/111	
NW62.9	167/154	145/145	167/158	122/118	157/151	111/95	125/125	119/107	132/132	92/88	84/84	141/137	145/129	104/104	
NW62.10	168/154	145/143	158/158	126/124	161/157	129/101	133/133	104/101	132/132	90/90	84/82	?/?	125/125	104/101	
NW62.3	154/154	147/145	?/?	118/118	159/157	107/91	125/125	107/107	132/132	92/86	84/84	143/121	131/129	?/?	","
N-DWN03:															
NW357.14	154/153	145/145	167/158	124/120	157/157	99/91	135/125	107/107	132/132	88/88	86/84	147/139	129/129	114/104	
NW357.16	154/148	147/147	161/158	122/122	157/157	109/109	133/133	104/104	132/130	96/86	86/84	147/145	125/117	114/101	
NW357.2	154/152	143/143	167/158	122/118	159/157	97/97	133/133	107/104	134/132	88/86	82/82	145/141	125/125	114/101
NW357.3	168/168	145/143	158/158	124/118	157/157	101/99	133/125	110/107	132/132	90/86	84/82	149/147	125/125	114/104
NW357.18	168/155	143/143	164/158	124/120	157/157	101/101	133/125	107/104	132/132	90/88	86/84	145/145	129/104	101/101
NW357.4	155/154	143/143	164/164	120/120	159/157	101/101	133/133	101/101	?/?	90/88	86/82	145/145	129/104	104/101
NW357.5	168/154	147/145	158/158	124/122	161/157	99/97	135/125	113/104	132/132	90/88	82/81	143/141	129/125	104/101
NW357.20	156/156	145/143	167/158	122/118	161/159	93/93	125/125	113/104	132/132	88/82	84/84	157/143	125/125	104/101
NW357.6	154/154	145/145	161/158	122/118	157/157	97/93	133/125	116/104	132/132	88/82	82/82	147/141	129/125	104/101
NW357.7	156/154	145/143	158/158	118/118	157/155	101/97	135/133	116/110	132/132	90/88	84/84	145/145	129/125	101/101
NW357.8	154/154	147/145	167/167	124/122	163/161	?/?	133/125	?/?	132/132	86/80	86/84	145/145	134/125	104/101
NW357.9	168/154	145/143	158/158	124/118	161/157	93/91	133/133	107/104	134/128	92/88	86/82	147/145	125/125	114/101
NW357.10	156/153	145/145	158/158	124/120	163/157	?/?	133/125	110/104	134/130	90/88	86/84	147/145	132/125	114/101
NW357.11	154/142	145/143	164/158	122/118	157/157	101/97	135/125	101/98	134/132	90/86	86/84	145/141	129/125	114/101
NW357.12	168/156	143/143	158/158	124/122	157/157	?/?	133/133	104/104	132/132	98/88	?/?	141/141	125/117	104/101
NW357.13	168/154	145/143	158/158	124/122	157/157	109/109	133/133	110/101	134/134	90/88	84/84	145/141	125/125	114/114
NW357.15	168/154	147/145	167/164	122/122	161/157	99/93	133/125	107/101	134/132	92/90	86/82	145/143	145/131	114/111
NW357.17	155/155	147/147	158/158	118/118	159/157	101/97	133/133	113/113	132/128	?/?	84/82	145/143	131/129	114/101
NW357.19	154/153	145/143	164/155	128/121	159/157	101/91	125/125	104/104	134/134	88/82	84/84	145/145	125/125	101/101	
NW357.1	168/168	?/?	?/?	?/?	?/?	?/?	135/133	110/104	132/132	88/88	?/?	?/?	129/125	?/?	","
N-DWN99:															
HS99.1	155/154	152/147	164/158	120/118	159/157	101/93	133/125	110/107	132/132	88/88	84/82	143/143	117/117	114/101	
HS99.10	168/168	145/143	167/158	118/118	159/157	109/95	133/109	107/104	132/128	86/80	84/84	147/145	125/117	114/114	
HS99.11	161/156	147/143	164/158	128/118	157/157	99/97	135/125	101/101	132/132	88/88	82/82	145/143	129/125	104/101	
HS99.12	154/154	147/143	167/164	122/122	157/143	99/93	133/125	113/104	132/126	88/80	86/84	147/145	129/125	114/101	
HS99.13	168/154	145/145	167/158	122/122	161/157	91/91	133/125	104/101	130/130	90/80	84/82	147/143	128/104	114/101	
HS99.14	156/154	147/145	167/158	124/118	161/157	101/99	133/125	110/104	132/132	96/90	84/82	147/145	129/125	104/101	
HS99.15	155/154	152/143	167/158	120/118	159/159	93/91	133/133	110/110	128/128	90/88	86/84	147/135	125/125	101/101	
HS99.16	154/142	145/145	161/158	122/118	159/157	117/97	?/?	116/104	132/128	88/82	82/82	145/143	129/104	114/104	
HS99.17	154/153	145/145	164/158	124/122	161/159	?/?	133/125	104/104	132/128	82/82	86/84	145/145	129/125	114/111	
HS99.18	168/154	145/143	167/164	118/118	157/157	99/93	133/125	110/104	134/132	86/82	84/81	143/143	125/125	104/101	
HS99.19	168/148	145/145	167/158	?/?	157/143	99/99	133/133	110/101	132/132	88/86	84/82	147/145	131/129	114/114	
HS99.2	176/154	145/145	167/164	118/116	157/157	99/91	125/125	104/104	132/132	96/88	86/84	147/143	131/125	104/101	
HS99.20	156/154	145/143	164/158	124/124	157/157	101/95	135/133	104/104	132/128	90/82	86/82	143/139	125/121	114/111	
HS99.3	154/154	145/145	167/158	122/122	161/157	111/101	133/133	113/104	132/132	90/88	82/82	147/145	125/123	104/101	
HS99.4	168/155	145/145	164/158	124/122	161/159	99/91	125/125	113/110	132/132	90/82	84/82	145/145	125/122	104/101	
HS99.5	168/168	152/145	158/158	126/124	159/157	101/99	135/133	107/107	132/132	88/88	84/84	143/135	125/125	104/104	
HS99.6	168/154	145/143	161/158	?/?	157/157	101/101	133/125	110/104	128/128	90/82	84/82	147/141	129/125	114/101	
HS99.7	156/155	145/145	167/158	?/?	161/161	115/99	?/?	107/107	132/132	88/84	86/84	147/143	129/125	111/104	
HS99.8	168/154	145/145	169/164	122/118	161/157	101/97	125/125	113/104	134/132	84/82	86/84	147/145	125/125	114/101	
HS99.9	168/154	145/143	158/158	122/118	159/159	97/97	133/125	113/104	132/130	84/80	84/82	145/145	166/125	114/101	","
N-DWNBUSH02:															
NW1.2	154/154	145/145	161/158	?/?	159/151	109/99	133/125	104/104	?/?	88/88	84/82	141/135	129/125	104/101	
NW1.4	161/156	145/145	158/158	122/118	159/157	99/99	133/125	104/104	132/132	92/86	84/82	?/?	129/126	104/104	
NW1.7	168/156	145/145	158/158	118/118	161/161	101/99	125/125	110/107	?/?	92/88	84/84	147/139	145/125	111/104	
NW1.13	168/154	145/143	167/158	124/124	161/157	97/97	135/133	107/104	?/?	88/88	84/82	143/137	145/117	104/101	
NW1.15	168/154	152/145	158/158	126/118	157/157	99/95	135/133	107/104	?/?	88/80	82/82	145/141	129/129	104/104	
NW1.17	168/154	147/145	167/158	?/?	159/157	105/99	133/133	107/104	132/132	?/?	82/82	?/?	129/125	104/101	
NW1.18	154/154	145/143	167/161	?/?	161/157	109/99	?/?	107/107	132/132	?/?	86/84	?/?	132/129	114/101	
NW1.19	168/168	147/145	167/158	116/116	157/157	99/99	125/125	104/101	132/132	90/88	84/82	?/?	131/129	104/101	
NW1.20	161/155	145/143	158/158	124/118	161/157	99/99	133/133	110/107	132/132	88/88	84/84	?/?	134/125	104/101
NW1.1	168/154	145/143	164/158	?/?	159/157	123/97	133/125	?/?	?/?	?/?	84/82	147/145	134/125	?/?
NW1.3	168/154	145/145	164/158	124/118	157/157	109/101	135/133	104/104	132/132	90/90	82/82	143/121	125/125	?/?
NW1.5	168/156	150/145	164/158	122/118	161/157	101/99	133/133	113/104	132/132	88/88	84/82	147/143	129/125	?/?
NW1.6	154/154	143/143	167/167	122/122	157/157	95/93	133/133	107/104	132/132	96/84	84/84	145/145	125/125	?/?
NW1.8	154/154	145/143	158/158	?/?	157/155	109/99	133/133	107/104	132/132	88/82	82/82	145/143	131/125	?/?
NW1.9	161/154	143/143	167/158	124/118	163/157	111/101	133/133	107/101	?/?	90/90	84/82	145/143	131/128	?/?
NW1.10	153/153	145/145	167/167	118/118	161/157	95/91	133/125	119/107	132/132	88/82	82/82	145/135	129/125	?/?
NW1.11	154/148	147/145	158/158	118/118	161/157	99/95	133/133	113/113	?/?	88/88	84/84	141/141	129/129	?/?
NW1.12	156/154	145/143	161/158	124/122	157/157	97/91	133/133	101/101	132/132	90/82	84/84	141/141	145/128	?/?
NW1.14	155/154	145/143	167/164	118/118	157/157	93/93	133/125	113/104	134/132	92/90	84/82	141/141	129/125	?/?
NW1.16	168/155	147/147	161/158	?/?	157/157	95/95	133/125	107/104	132/132	92/86	84/82	145/145	?/?	?/?
NW2.2	155/154	147/143	167/167	122/120	161/157	99/99	133/125	104/104	132/132	86/80	84/84	145/143	131/129	101/101
NW2.4	155/153	147/143	164/161	124/118	161/157	99/97	133/125	110/110	132/132	90/86	86/82	145/141	131/125	104/101
NW2.5	154/154	147/147	158/158	124/124	157/157	93/91	133/133	113/110	132/132	88/86	84/81	149/145	125/125	104/104
NW2.6	168/154	145/143	167/158	122/118	161/157	101/101	133/133	?/?	134/132	92/80	84/84	147/137	125/125	104/101
NW2.7	156/154	147/147	158/158	124/118	157/157	99/99	133/133	107/107	132/132	92/84	84/84	147/143	129/125	111/104	
NW2.8	154/154	145/143	158/158	124/118	157/151	105/99	125/125	110/104	132/132	88/78	86/78	?/?	?/?	104/104	
NW2.9	156/154	156/147	158/158	124/122	157/157	99/99	125/125	110/110	134/132	90/88	84/82	145/145	129/125	104/104	
NW2.10	156/154	143/143	167/158	122/122	163/159	91/89	135/133	107/104	132/132	92/92	84/82	141/141	129/129	101/101	
NW2.1	168/154	145/143	158/158	122/118	157/155	109/99	133/133	107/101	134/132	90/88	84/84	149/141	125/117	?/?	
NW2.3	168/168	152/145	167/164	120/118	157/155	101/101	133/125	101/101	134/128	88/88	86/84	145/143	129/125	?/?	","
N-DWN-KTH03:															
NW308.1	155/154	145/145	167/167	122/122	157/157	?/?	133/125	?/?	132/132	88/88	?/?	?/?	131/129	104/101	
NW308.16	156/154	145/143	?/?	122/118	157/157	?/?	133/125	113/104	132/132	96/90	82/82	145/141	125/125	101/101	
NW308.2	168/154	?/?	161/158	122/122	157/157	?/?	133/125	110/107	?/?	92/86	82/82	?/?	145/125	104/101	
NW308.3	156/154	147/143	161/158	122/122	157/157	109/95	133/133	101/101	132/132	90/80	82/82	145/137	134/129	104/101	
NW308.18	168/154	147/145	158/158	122/118	161/157	93/91	133/133	107/107	132/132	92/92	86/84	145/141	129/125	104/104	
NW308.4	?/?	145/143	167/167	122/118	157/151	99/99	135/133	116/104	?/?	90/90	?/?	141/141	125/125	104/104	
NW308.5	161/154	143/143	167/161	122/118	161/157	103/103	133/125	116/101	132/132	90/90	90/84	145/137	129/125	114/101	
NW308.6	154/154	143/143	167/158	122/118	157/157	?/?	135/133	104/104	132/132	88/82	?/?	143/141	125/117	104/101	
NW308.7	168/168	152/147	158/158	122/118	159/157	99/97	133/133	113/110	?/?	90/88	84/82	143/137	129/120	104/104	
NW308.8	168/156	145/143	167/158	?/?	157/157	101/101	133/133	107/107	132/132	92/86	?/?	145/139	125/125	114/101	
NW308.9	154/154	147/143	167/161	118/118	157/157	?/?	135/125	107/107	132/132	86/86	84/82	143/139	129/117	111/101	
NW308.10	168/154	145/145	167/158	124/118	157/157	?/?	133/133	107/104	132/132	92/88	?/?	145/143	125/122	104/101	
NW308.11	168/155	147/145	164/158	122/122	161/157	109/97	133/125	101/101	132/132	90/82	?/?	145/145	129/125	114/114	
NW308.12	168/154	150/145	167/158	122/118	161/161	?/?	133/125	110/110	132/132	92/88	?/?	145/137	117/117	101/101	
NW308.13	168/154	143/143	161/158	122/122	161/157	109/99	133/133	107/101	134/132	90/82	84/81	141/141	129/129	114/101	
NW308.14	154/154	152/145	169/167	122/122	157/157	?/?	133/133	107/104	132/130	84/82	82/82	145/139	135/129	114/104	
NW308.15	154/154	147/147	158/158	118/118	161/157	?/?	133/133	?/?	132/132	92/84	82/82	143/137	125/125	114/101	
NW308.17	161/154	145/141	167/161	122/122	157/157	99/93	133/125	116/101	132/132	90/86	86/84	147/145	129/125	104/101	
NW308.19	162/154	145/145	161/158	118/118	157/157	93/93	133/133	110/101	132/132	88/82	90/84	147/145	128/112	104/101	","
N-GOVE02:															
NW66.2	168/168	145/143	164/161	124/124	157/157	97/91	133/125	110/101	132/132	90/82	86/82	147/145	125/125	111/101	
NW66.1	168/168	143/143	167/158	122/122	157/157	99/91	133/125	104/101	?/?	90/88	86/84	141/135	125/125	?/?	
NW67.1	168/148	?/?	164/158	122/118	159/157	117/111	133/109	110/107	130/130	86/78	86/84	145/137	?/?	114/104	
NW67.2	168/154	147/143	158/158	124/122	161/157	101/89	135/133	?/?	132/132	90/88	82/82	145/145	134/125	114/111	
NW67.3	154/154	145/143	164/158	122/118	159/157	95/95	135/133	107/104	132/132	88/88	84/82	147/145	?/?	104/101	
NW67.4	154/154	143/143	167/161	?/?	?/?	101/97	133/133	107/104	?/?	?/?	?/?	143/141	129/129	101/101	
NW67.5	?/?	143/143	161/158	?/?	?/?	?/?	135/133	107/104	?/?	?/?	?/?	145/145	156/129	114/104	
NW68.1	161/154	147/143	167/158	124/124	161/157	109/93	?/?	107/104	132/132	88/84	84/82	147/145	131/125	111/104	
NW68.2	154/154	143/143	158/158	124/122	?/?	93/91	135/125	?/?	132/132	88/88	86/84	145/143	?/?	?/?	
NW69.1	168/161	145/143	167/158	122/118	157/157	99/97	133/133	104/101	132/132	88/88	84/84	145/141	129/125	101/101	
NW69.2	154/154	145/145	158/158	122/118	161/159	109/99	125/125	101/101	132/132	92/90	86/82	147/145	129/125	114/104	
NW69.3	168/156	145/143	161/158	122/122	?/?	99/91	125/125	113/104	132/132	90/82	84/84	145/137	129/125	104/104	
NW69.4	161/154	145/143	158/158	124/122	157/157	107/101	133/125	107/104	132/132	92/84	84/82	149/139	131/125	101/101	
NW69.5	154/154	147/143	158/158	122/118	?/?	99/99	133/125	110/107	132/132	90/88	86/78	145/141	129/117	114/101	
NW69.6	154/154	145/145	167/158	122/122	167/167	101/93	135/133	113/104	132/132	88/88	86/84	157/143	134/125	111/104	
NW69.7	154/154	145/145	167/164	124/124	157/157	109/99	125/125	110/104	132/132	88/88	84/82	151/145	147/129	114/101	
NW69.8	156/154	145/145	164/158	118/118	161/157	93/93	133/125	110/100	132/132	86/82	86/84	145/141	129/129	101/101	","
N-KAK02:															
NW56.2	154/154	145/143	167/158	122/122	157/157	99/99	133/125	110/104	132/132	96/88	84/82	145/145	131/125	104/101	
NW56.3	161/154	145/145	161/158	124/122	157/157	95/95	133/125	107/101	132/132	90/88	84/82	147/145	139/134	114/104	
NW56.4	168/154	147/145	158/158	122/118	157/157	99/99	135/133	104/104	132/130	88/88	84/82	147/145	145/129	101/101	
NW56.5	154/154	143/143	167/167	122/118	161/157	95/91	135/125	116/110	132/132	88/88	84/84	145/137	129/125	104/104
NW56.6	168/154	147/145	167/158	122/120	161/157	97/97	133/125	110/104	132/132	90/90	84/84	143/137	129/125	114/104
NW56.8	154/154	152/143	164/158	124/118	157/157	97/95	133/125	101/101	132/132	90/80	82/82	141/137	129/129	104/101
NW56.9	168/154	145/145	158/158	118/118	157/157	115/95	135/125	107/107	132/132	88/84	86/84	?/?	125/125	104/101
NW56.10	168/154	145/143	161/158	122/122	157/155	111/93	133/125	107/107	132/132	90/84	86/84	145/141	147/125	104/101
NW56.11	169/154	145/143	164/158	124/124	157/157	101/101	133/125	113/104	132/130	88/86	84/84	147/143	134/129	104/101
NW56.12	161/154	145/143	167/167	122/118	159/157	109/93	135/125	104/101	134/132	90/88	84/82	?/?	131/117	101/101
NW56.13	156/155	143/143	158/158	118/118	157/155	125/101	125/125	116/101	132/132	94/88	82/78	147/143	129/125	114/104
NW56.14	154/154	145/145	167/164	124/118	165/157	95/95	133/133	104/104	132/132	?/?	82/82	145/141	129/125	114/101
NW56.15	?/?	145/143	167/158	?/?	?/?	111/107	133/133	116/104	132/132	?/?	84/82	145/141	129/129	101/101
NW56.16	168/161	147/143	167/158	124/118	157/157	99/93	133/133	107/104	134/132	92/88	90/82	147/145	126/125	114/104
NW56.17	168/154	143/143	167/167	122/118	157/157	115/115	133/133	107/107	132/132	96/92	84/84	145/145	125/117	114/114
NW56.19	155/154	145/143	164/158	122/122	163/157	101/99	135/133	104/104	136/130	98/82	86/84	149/145	145/131	114/101
NW56.20	168/167	147/145	167/158	122/122	161/157	99/93	135/125	104/101	132/132	88/86	82/82	157/145	131/129	101/101
NW56.1	169/154	145/143	158/158	122/118	157/157	99/97	135/133	113/110	134/132	88/88	84/84	143/141	129/125	?/?
NW56.7	156/154	147/145	169/167	118/118	157/157	97/97	133/125	113/101	132/132	90/88	84/84	145/145	125/125	?/?
NW56.18	168/154	147/143	169/167	124/118	161/157	99/99	135/133	110/104	132/132	88/88	84/82	145/145	129/125	?/?
NW57.2	176/161	145/143	167/158	122/122	157/157	99/93	133/133	?/?	132/132	82/80	84/82	145/143	125/125	114/114
NW57.3	168/154	145/143	161/158	124/124	157/155	95/91	133/133	110/107	132/132	90/84	82/82	?/?	129/125	104/104
NW57.4	168/155	147/143	167/158	118/118	159/157	97/95	133/133	107/104	130/130	90/80	82/82	143/135	129/125	114/104
NW57.6	154/154	143/143	158/158	122/122	161/157	99/99	133/133	110/104	132/132	88/88	84/82	141/141	145/131	104/101
NW57.7	154/154	145/145	167/158	122/122	159/157	109/109	133/133	104/104	132/132	94/90	84/82	153/147	125/125	104/101
NW57.8	168/154	145/145	164/158	124/118	159/157	101/101	133/133	116/107	132/132	92/90	86/82	145/139	132/125	114/101
NW57.9	154/154	145/143	158/158	118/118	163/159	101/91	133/125	104/101	132/132	88/88	84/82	145/141	129/125	104/101
NW57.10	154/154	145/143	167/158	?/?	161/157	109/109	125/125	107/104	?/?	?/?	?/?	145/145	125/125	101/101
NW57.11	154/154	145/143	167/158	?/?	157/157	?/?	?/?	110/104	?/?	?/?	?/?	145/145	132/129	114/101
NW57.12	161/154	145/143	158/158	126/124	159/157	101/91	133/125	107/101	132/132	88/88	84/84	145/145	125/119	104/101
NW57.13	154/154	143/141	158/158	126/118	159/157	105/99	133/133	110/104	132/132	96/80	84/82	141/141	129/129	114/101
NW57.14	154/152	147/145	167/164	124/124	161/157	111/99	133/133	110/110	132/132	88/88	84/82	145/135	129/129	104/101
NW57.15	168/168	145/145	167/164	124/122	157/157	101/99	125/125	116/113	132/132	88/84	86/82	145/145	125/117	114/104
NW57.17	168/154	145/143	158/158	122/118	161/157	109/93	135/133	107/104	132/132	90/82	82/82	147/121	145/132	101/101
NW57.18	168/154	147/145	158/158	?/?	?/?	93/93	125/125	107/104	132/132	92/88	86/82	147/147	131/129	101/101
NW57.19	156/154	145/143	164/164	124/122	159/157	101/97	133/125	113/104	132/132	88/86	84/82	145/141	129/125	104/104	
NW57.20	156/156	145/143	167/158	118/118	157/157	101/91	133/125	104/101	132/132	88/82	86/84	147/145	125/125	104/101	
NW57.1	168/154	147/147	158/158	122/122	163/157	99/99	135/125	107/101	132/132	90/88	84/84	145/145	131/131	?/?	
NW57.5	168/154	147/143	167/158	124/120	158/143	99/99	133/125	104/104	134/132	88/82	84/82	?/?	134/129	?/?	
NW57.16	154/153	145/145	164/158	?/?	?/?	125/125	135/133	113/104	132/132	88/88	84/82	147/141	129/125	?/?	","
N-KTH03:															
NW312.1	168/154	145/145	161/158	118/118	159/157	97/91	125/125	110/101	134/132	90/84	82/82	143/139	129/129	114/101	
NW312.2	154/154	145/143	167/167	122/122	157/155	107/101	133/133	104/104	132/132	86/82	84/84	147/145	129/117	104/101	
NW312.3	154/154	145/143	167/158	126/122	161/157	97/97	133/125	107/104	132/132	88/80	86/82	141/141	129/125	111/104	
NW312.18	161/154	147/147	161/158	122/118	163/159	99/95	133/133	116/110	132/132	90/86	84/82	145/141	125/125	101/101	
NW312.4	156/154	147/145	158/158	122/122	161/157	99/91	135/133	104/104	132/132	88/88	88/84	141/137	129/122	111/104	
NW312.5	176/168	147/143	164/158	122/118	161/157	101/101	135/133	113/113	132/132	88/80	86/84	147/145	125/125	104/101	
NW312.20	156/154	145/145	158/158	122/122	163/157	95/95	125/125	107/101	132/132	92/92	82/78	143/121	129/125	111/104	
NW312.6	156/154	147/143	158/158	122/122	163/157	97/93	135/133	110/104	132/132	88/82	84/82	145/145	145/131	114/101	
NW312.7	155/154	145/145	164/158	122/118	157/155	93/89	133/125	104/104	?/?	88/82	82/82	147/145	129/129	111/101	
NW312.8	168/154	143/143	167/167	122/122	157/157	97/93	133/133	110/104	132/132	102/86	90/82	143/141	131/129	114/111	
NW312.9	168/154	145/145	158/158	118/118	157/157	131/101	?/?	104/104	132/132	90/88	84/84	149/141	129/128	111/104	
NW312.10	168/156	145/143	164/158	124/118	161/155	99/97	133/125	107/101	132/132	90/88	84/84	145/143	131/125	101/101	
NW312.11	168/154	145/145	161/158	124/122	157/157	95/95	135/133	107/104	132/130	92/88	84/84	145/141	131/125	104/101	
NW312.12	168/161	143/143	164/161	124/118	161/157	109/109	133/125	113/104	132/132	90/88	82/82	147/145	125/125	111/104	
NW312.13	161/153	145/143	164/158	124/124	157/157	97/95	133/125	107/101	132/132	88/82	84/84	147/143	131/129	104/104	
NW312.14	154/154	145/143	158/158	118/118	159/155	109/91	133/125	116/116	132/132	90/90	86/82	145/139	125/125	104/101	
NW312.15	154/154	145/145	167/164	124/122	163/155	109/99	125/125	113/113	132/132	88/86	84/84	145/141	125/125	104/101	
NW312.16	168/154	145/145	158/158	118/118	159/157	97/91	125/109	104/101	132/132	88/84	?/?	?/?	129/126	114/104	
NW312.17	154/154	143/143	167/158	122/118	161/159	97/93	135/125	?/?	134/132	88/82	82/82	145/141	131/129	104/101	
NW312.19	155/142	147/145	161/158	122/122	157/157	97/93	135/133	104/104	132/132	86/82	82/78	145/143	129/125	104/101	","
N-KTHGO02:															
NW22.1	161/156	145/143	158/158	124/118	163/157	95/93	133/125	113/104	132/132	88/82	84/84	147/143	131/117	114/101	
NW22.2	154/154	145/143	164/158	122/118	161/157	97/95	133/133	107/107	132/132	84/84	84/84	145/143	125/125	114/101	
NW22.3	155/154	147/145	158/158	124/118	161/157	97/93	133/133	107/104	132/132	92/78	82/82	145/121	129/125	114/104	
NW22.4	168/161	145/145	158/158	122/118	159/159	107/97	133/125	113/113	132/128	92/88	84/81	143/139	117/104	101/101	
NW22.5	154/154	145/143	158/158	122/118	157/157	91/91	133/133	110/110	132/132	90/82	84/81	143/143	129/125	101/101	
NW22.7	154/154	145/145	164/158	122/122	161/157	97/93	133/133	107/104	132/132	92/90	84/84	145/141	129/117	101/101
NW22.9	154/154	143/143	164/158	124/122	161/157	91/91	133/125	104/104	132/132	86/86	86/84	147/145	129/125	111/104
NW22.10	154/154	147/145	167/167	?/?	?/?	115/95	133/125	104/104	132/132	88/86	84/82	147/145	129/125	114/101
NW22.11	168/154	143/143	167/158	124/118	157/157	99/93	135/133	110/110	132/132	88/86	84/82	145/141	147/125	111/101
NW22.12	168/154	145/145	167/158	124/118	157/157	91/91	133/133	104/104	132/132	88/80	84/82	145/141	125/125	114/104
NW22.13	154/154	149/143	164/158	124/122	159/157	109/109	133/125	110/104	132/132	86/86	84/82	147/145	129/125	114/104
NW22.14	155/154	147/143	158/158	122/118	157/157	95/93	133/125	110/101	132/130	88/86	84/82	149/145	129/125	114/101
NW22.15	154/154	145/143	158/158	124/124	?/?	97/91	133/109	104/101	132/132	90/88	84/82	145/141	129/125	114/101
NW22.16	168/154	145/145	164/161	?/?	157/157	101/93	135/125	107/101	132/132	90/88	84/84	139/137	145/131	104/101
NW22.17	154/154	145/145	167/158	124/118	161/157	99/99	133/133	110/107	132/132	90/88	82/82	147/143	129/125	104/104
NW22.18	156/154	143/143	167/158	122/122	159/157	109/93	133/133	104/101	132/132	88/88	90/78	147/145	131/129	114/101
NW22.6	155/154	145/143	164/158	122/122	157/157	99/97	125/125	110/110	132/130	90/80	82/82	141/139	128/125	?/?
NW22.8	168/154	145/143	167/164	122/122	157/157	93/93	133/125	113/110	132/132	90/88	86/84	?/?	131/131	?/?
NW23.2	154/154	145/145	158/158	122/122	159/157	97/97	133/133	110/110	132/132	88/88	86/84	145/145	125/125	111/101
NW23.3	154/154	147/145	164/158	128/118	?/?	97/93	133/125	107/107	132/132	88/88	84/82	145/137	129/125	101/101
NW23.8	168/154	145/145	167/158	118/118	163/157	99/91	135/109	110/107	132/132	90/80	82/82	147/147	126/125	101/101
NW23.9	161/161	150/143	158/158	122/118	157/157	99/97	125/109	104/101	132/132	90/90	84/82	157/145	131/125	114/104	
NW23.10	161/156	143/143	158/158	124/122	157/157	93/91	125/125	104/104	132/130	92/86	82/82	145/143	125/125	111/104	
NW23.1	161/154	145/143	167/167	122/122	157/157	109/99	125/125	107/104	132/132	88/82	81/81	?/?	129/125	104/104	
NW23.4	155/155	145/145	164/158	124/118	161/157	99/93	133/133	104/104	132/132	90/88	86/78	147/145	147/129	?/?	
NW23.5	168/161	145/145	161/158	124/122	157/157	101/89	135/133	119/101	134/132	92/86	86/84	147/145	125/115	?/?	
NW23.6	168/154	145/145	167/158	118/118	?/?	115/95	135/133	104/101	132/130	86/86	86/82	?/?	?/?	?/?	
NW23.7	154/154	147/143	167/158	124/118	157/157	95/93	133/125	107/107	?/?	92/84	84/82	151/147	125/125	?/?	","
N-mDK02:															
NW14.1	168/154	143/143	158/158	124/118	157/157	93/93	125/125	113/101	134/132	90/88	84/82	145/141	131/125	104/101	
NW14.2	156/156	145/145	161/158	124/118	161/157	97/93	133/133	104/104	132/132	88/82	82/82	145/143	125/125	101/101	
NW14.3	154/154	143/143	167/167	122/122	159/157	95/93	133/125	107/107	132/132	92/88	84/82	149/145	145/125	101/101	
NW14.4	168/156	147/145	164/161	124/124	157/155	97/93	133/125	107/107	134/132	88/82	84/84	?/?	129/129	111/101	
NW14.5	166/154	145/143	167/167	?/?	157/157	99/95	135/125	110/110	132/132	88/82	84/82	145/139	126/126	104/101	
NW14.11	154/154	147/145	167/158	122/122	159/157	123/123	133/133	107/104	?/?	92/82	84/84	149/145	129/129	101/101	
NW14.12	168/155	145/145	158/158	124/122	161/159	99/99	125/125	113/101	132/132	88/82	84/82	145/143	131/129	104/101	
NW14.13	156/154	147/145	158/158	124/118	159/157	99/95	133/133	107/104	?/?	92/90	84/82	141/139	145/129	104/104	
NW14.14	154/154	147/143	158/158	122/118	159/157	97/95	133/125	107/107	132/132	88/86	82/82	145/137	128/125	104/101
NW14.15	161/154	145/143	167/158	126/126	161/157	97/97	133/125	104/104	?/?	92/82	84/82	145/145	125/117	104/104
NW14.16	?/?	147/145	?/?	124/118	163/157	111/97	135/133	107/104	132/132	90/88	82/82	149/139	129/125	111/104
NW14.6	176/154	147/147	164/158	?/?	157/157	111/91	125/125	107/101	132/132	88/80	84/84	145/145	132/125	?/?
NW14.8	154/154	145/143	158/158	122/118	157/157	99/85	133/125	107/107	132/132	96/88	84/82	145/141	129/129	?/?
NW14.7	168/161	147/145	167/167	122/122	157/157	95/95	133/125	?/?	132/132	90/80	86/84	137/137	129/125	?/?
NW14.10	168/154	145/145	158/158	122/118	157/157	109/101	125/125	110/104	?/?	88/88	82/82	?/?	129/125	?/?
NW14.9	155/154	145/145	167/158	126/122	161/157	101/93	133/133	116/116	132/132	90/86	84/84	147/145	129/121	?/?
NW15.1	155/154	147/145	161/158	124/118	157/157	97/93	133/125	113/107	?/?	88/88	84/84	?/?	147/117	101/101
NW15.2	155/154	147/145	167/158	122/118	157/157	101/97	135/133	104/104	132/132	88/80	84/82	145/121	129/125	114/104
NW15.3	156/155	?/?	158/158	122/122	157/157	93/93	133/125	?/?	?/?	88/88	84/82	145/145	125/125	114/104
NW15.4	154/154	145/143	158/158	120/118	?/?	99/93	133/133	?/?	132/132	84/82	84/82	?/?	131/125	114/114
NW15.5	154/153	145/143	158/158	124/120	157/155	97/97	135/125	113/113	132/132	88/86	82/82	145/143	145/129	114/114
NW15.6	161/154	145/145	164/158	122/122	161/156	121/97	125/125	107/104	132/132	88/82	84/82	145/143	131/125	114/111
NW15.7	154/154	145/143	158/158	122/118	157/157	111/101	133/125	119/107	132/132	88/82	84/84	147/139	147/129	104/101
NW15.8	168/148	145/145	164/161	124/124	161/157	99/93	133/125	104/104	132/132	90/88	86/84	143/139	166/128	111/101
NW15.9	168/154	145/143	164/158	118/118	157/157	103/99	133/125	110/107	132/132	88/88	84/82	?/?	134/134	104/101	
NW15.10	168/155	145/145	167/158	122/118	161/159	97/95	133/133	101/101	132/132	90/86	86/84	143/137	134/129	?/?	
NW15.11	155/155	143/143	167/158	118/118	159/157	109/93	133/133	101/101	132/132	90/80	84/84	139/139	125/117	?/?	","
N-mDKA02:															
NW53.1	161/154	147/145	167/167	126/122	157/157	135/93	133/133	110/101	132/132	88/82	84/82	147/145	125/125	104/101	
NW53.3	154/154	145/143	158/158	122/118	161/157	109/99	133/125	101/101	132/132	90/82	86/84	145/141	129/125	104/104	
NW53.4	154/154	147/143	161/158	118/118	161/157	97/95	125/125	?/?	134/132	92/88	82/82	145/139	129/129	114/101	
NW53.5	154/154	143/143	167/158	124/120	157/143	99/95	135/125	116/104	132/132	88/78	86/82	161/145	147/147	104/101	
NW53.6	176/168	152/152	158/158	122/118	157/157	107/97	135/125	104/104	132/132	94/88	86/84	145/145	129/129	104/101	
NW53.7	176/161	147/145	164/158	118/118	157/155	99/97	133/133	113/110	132/132	88/88	86/84	145/141	145/125	114/104	
NW53.8	161/154	145/143	164/158	122/118	159/159	111/101	135/133	107/101	132/132	92/82	82/82	143/141	156/125	104/101	
NW53.9	168/154	147/145	161/158	122/122	161/157	93/91	133/125	101/101	132/130	90/88	84/84	147/145	166/129	114/101	
NW53.10	168/154	145/143	169/158	124/124	157/157	109/91	133/133	107/104	132/132	88/84	84/84	145/137	?/?	114/101	
NW53.13	169/154	145/145	158/158	118/118	157/157	131/97	135/125	?/?	132/132	94/88	84/82	147/145	129/125	101/101	
NW53.14	168/168	145/143	158/158	122/122	157/157	97/93	133/125	116/110	132/132	90/88	88/82	145/145	129/125	104/101	
NW53.15	168/154	147/143	158/158	118/118	157/157	99/99	125/125	113/104	132/132	88/88	82/82	157/149	125/125	104/101	
NW53.16	154/154	145/143	167/158	122/116	157/157	109/97	133/125	113/104	132/132	88/84	82/82	145/145	131/115	104/104	
NW53.17	154/154	150/147	158/158	118/118	161/157	95/95	135/133	116/116	132/132	90/90	84/84	?/?	131/125	104/101	
NW53.18	155/155	152/147	158/158	124/118	161/157	111/93	135/133	113/104	132/132	88/82	82/82	147/145	?/?	101/101	
NW53.19	155/154	147/141	158/158	118/118	163/161	105/99	135/133	110/104	132/132	88/88	82/82	145/121	129/125	114/114	
NW53.20	168/156	147/143	158/158	118/118	161/157	101/97	125/125	116/104	132/132	90/88	84/84	145/141	145/129	114/101	
NW53.2	155/154	147/145	161/161	118/118	157/157	91/91	133/133	?/?	134/132	96/92	86/86	147/145	125/125	?/?	
NW53.11	168/154	152/149	167/158	124/120	157/157	125/99	133/125	113/107	132/132	92/88	84/84	145/145	?/?	?/?	
NW53.12	168/154	145/145	164/158	124/124	157/157	109/97	133/125	116/101	132/132	90/82	86/84	145/121	125/117	?/?	","
N-mKKu03:															
NW314.3	?/?	147/147	158/158	124/122	161/157	101/101	135/131	?/?	?/?	92/92	84/84	145/135	125/117	114/104	
NW314.4	168/154	147/143	167/158	122/122	161/157	109/109	133/133	104/104	132/132	84/80	84/84	145/143	125/125	104/101	
NW314.5	154/154	147/145	161/158	122/122	161/157	97/97	135/133	113/110	?/?	88/88	84/84	141/141	129/129	114/101	
NW314.6	168/154	145/145	158/158	122/122	157/157	97/95	133/125	107/104	132/130	92/92	84/84	?/?	129/125	114/111	
NW314.2	168/154	143/143	167/158	122/122	161/157	99/95	125/125	134/110	132/132	88/86	84/82	?/?	145/129	?/?	
NW314.1	?/?	150/145	167/158	122/122	157/157	101/99	?/?	110/107	132/132	92/88	?/?	145/135	?/?	?/?	
NW316.1	168/168	147/143	167/158	118/118	157/155	?/?	133/125	?/?	?/?	86/84	84/84	145/141	125/125	114/101	
NW316.2	168/168	143/143	161/158	122/118	157/157	?/?	133/125	110/104	132/132	88/88	84/82	149/145	125/117	104/104
NW316.4	161/154	152/145	167/158	118/118	157/157	115/97	?/?	104/104	132/132	98/88	84/82	?/?	129/125	114/101
NW316.5	156/154	147/145	167/167	?/?	157/157	97/93	125/125	107/104	132/132	92/82	82/82	145/139	129/125	101/101
NW316.6	154/154	147/147	167/161	122/118	163/161	99/97	133/133	107/107	132/132	78/78	86/84	143/137	132/125	104/101
NW317.1	168/161	143/143	167/158	122/122	157/157	101/93	125/125	110/104	132/132	90/88	82/82	141/141	134/131	104/101
NW318.1	154/154	147/143	158/158	128/124	157/157	?/?	133/125	113/110	132/132	92/86	84/84	147/121	129/125	101/101
NW318.2	154/154	147/147	158/158	122/118	157/157	?/?	135/125	116/104	132/132	90/88	?/?	145/143	129/129	104/101
NW319.1	176/168	145/145	164/161	118/118	163/157	?/?	133/125	107/107	132/130	88/84	84/82	145/141	125/125	104/101
NW319.2	168/154	152/147	167/158	118/118	157/157	97/97	?/?	113/101	132/132	90/90	84/82	145/137	146/115	?/?
NW320.2	168/168	143/143	161/158	128/118	157/157	99/93	125/125	104/104	132/132	92/88	84/84	147/121	131/125	111/104
NW320.1	156/155	145/145	158/158	126/126	157/157	119/99	?/?	104/101	132/132	90/82	84/84	145/143	?/?	?/?
NW323.2	168/155	147/145	167/167	122/118	157/155	97/93	133/125	107/107	132/132	92/88	82/82	121/121	?/?	104/101
NW323.4	161/154	145/143	158/158	118/118	157/157	99/93	133/125	113/107	132/132	92/84	?/?	145/143	141/129	111/101
NW323.3	154/154	147/145	158/158	122/118	157/157	95/95	133/125	104/104	132/132	86/82	84/82	147/145	131/129	101/101
NW324.1	176/154	147/143	167/158	118/118	157/157	97/91	133/125	104/104	132/132	88/86	84/84	145/145	138/125	114/104
NW327.1	?/?	?/?	167/167	?/?	161/157	?/?	?/?	110/104	132/130	?/?	84/82	?/?	?/?	114/104
NW327.3	155/154	147/143	164/164	124/124	161/159	101/99	133/125	104/104	132/130	90/88	84/84	147/145	125/125	114/104	
NW329.1	154/154	145/145	164/158	124/122	159/157	109/99	133/125	113/101	132/132	?/?	86/86	145/141	131/129	101/101	
NW330.1	168/154	147/145	158/158	126/122	161/157	?/?	135/135	107/107	132/132	92/92	?/?	145/145	125/125	104/104	
NW332.2	156/154	145/145	158/158	118/118	157/157	109/93	135/133	113/110	132/130	90/88	88/82	145/141	131/129	111/101	
NW332.1	161/154	145/145	167/158	122/118	163/157	99/95	125/125	107/107	132/132	92/86	86/82	143/135	131/129	?/?	
NW335.1	168/154	152/145	?/?	122/118	159/155	115/97	133/133	104/101	132/132	92/90	84/81	147/145	134/129	104/101	
NW336.1	154/154	147/145	158/158	122/118	163/157	95/95	125/125	107/101	132/132	88/82	82/82	145/145	131/131	114/104	
NW340.2	155/155	147/143	167/158	122/122	161/161	97/93	133/125	107/104	132/130	90/82	82/81	143/121	129/125	104/104	
NW340.3	169/169	?/?	158/158	122/122	157/157	99/95	133/133	107/104	132/132	86/84	84/84	145/145	146/125	114/104	
NW341.1	156/155	147/145	161/158	122/122	161/157	99/95	133/125	104/104	132/130	88/82	85/84	145/145	131/129	104/101	
NW341.2	168/154	145/143	158/158	128/128	157/157	107/97	125/125	116/104	132/132	90/82	82/82	145/145	129/129	104/101	
NW341.3	161/153	147/143	158/158	126/124	163/157	97/93	135/133	116/110	132/132	92/90	84/82	137/135	129/125	111/101	
NW350.1	168/154	145/143	167/158	118/118	161/157	97/97	135/133	110/104	132/132	88/88	84/84	153/145	129/125	114/104	","
N-nDWN02:															
NW11.1	155/154	143/143	167/158	122/122	157/157	99/93	133/133	104/101	132/132	98/88	84/84	145/143	125/125	111/104	
NW11.2	168/154	147/147	167/158	122/118	161/157	97/93	125/125	110/110	?/?	90/82	86/84	145/145	145/129	114/104	
NW11.3	154/154	145/145	167/161	118/118	161/157	111/91	133/133	104/104	132/132	90/88	82/78	?/?	147/129	104/101
NW11.4	168/154	145/145	167/158	122/118	161/161	93/93	133/125	116/113	?/?	90/88	84/84	145/141	129/123	104/104
NW11.5	156/154	143/143	164/158	124/124	161/157	119/119	135/125	107/107	132/132	88/88	84/84	145/143	132/129	104/104
NW11.6	168/154	145/143	164/158	118/118	159/157	97/93	133/125	107/107	?/?	96/92	82/82	147/141	147/129	114/104
NW11.7	168/154	145/143	167/158	122/122	161/157	99/93	133/133	104/104	134/132	96/86	84/82	141/137	147/117	104/101
NW11.8	168/154	145/145	167/158	118/118	157/157	99/97	133/133	104/104	?/?	90/88	86/82	147/147	125/125	104/101
NW11.9	180/154	147/145	158/158	120/120	161/157	99/95	133/125	104/104	132/132	88/88	82/82	141/137	134/125	101/101
NW11.10	156/154	145/143	158/158	122/118	157/157	99/97	135/133	104/104	?/?	90/88	84/82	147/141	134/131	104/101
NW11.11	169/168	143/143	164/164	122/122	157/157	91/91	133/133	110/107	132/132	92/90	82/82	139/137	126/126	104/104
NW11.12	?/?	147/143	167/158	118/118	157/157	109/109	133/125	110/107	?/?	92/88	86/84	145/143	129/125	114/104
NW11.13	155/154	147/145	158/158	122/122	161/157	99/95	135/133	113/110	132/132	88/88	84/84	145/121	145/125	111/101
NW11.14	161/153	150/145	161/161	124/118	157/157	95/93	133/125	107/107	?/?	86/86	84/82	145/143	129/129	114/111
NW11.15	176/155	143/143	167/158	124/122	163/161	99/95	133/125	107/107	132/132	?/?	84/82	?/?	129/125	114/111
NW11.16	168/154	147/143	167/158	124/122	159/157	111/99	133/133	?/?	132/132	?/?	86/84	147/143	125/121	104/101
NW11.17	168/154	145/143	167/158	122/118	157/157	107/93	133/133	110/101	132/132	90/90	84/82	145/137	129/125	104/101
NW11.18	168/168	145/145	167/158	122/118	157/157	99/93	133/109	107/101	132/132	90/82	84/82	?/?	125/124	104/101
NW11.19	168/154	?/?	164/158	124/122	157/157	101/97	133/125	104/101	132/132	88/82	84/82	149/145	131/125	111/101
NW11.20	154/154	145/143	158/158	118/118	157/157	109/97	133/133	?/?	132/132	88/88	84/84	145/143	129/129	114/101
NW4.1	161/154	145/145	164/158	124/118	161/159	99/95	135/125	107/104	132/132	88/86	84/78	147/121	135/125	101/101
NW4.2	168/154	145/143	161/158	124/124	163/157	99/99	133/125	116/101	132/132	90/88	84/82	143/141	127/126	104/101
NW4.3	161/154	145/143	164/158	?/?	163/157	107/99	133/125	104/104	132/132	?/?	86/82	145/141	129/125	101/101
NW4.4	154/154	147/145	167/158	?/?	157/151	115/101	133/133	107/107	132/132	?/?	84/82	147/145	147/125	114/101
NW4.5	168/155	145/143	167/161	124/124	161/157	101/91	133/133	113/107	132/132	88/78	84/84	145/141	131/125	104/104
NW4.6	154/154	145/143	167/167	122/118	157/157	99/95	125/125	113/110	132/132	88/82	84/78	145/141	145/131	114/101
NW4.7	168/154	145/143	167/158	120/120	161/161	109/101	133/125	116/107	132/132	90/86	86/82	143/141	125/125	114/101
NW4.8	168/161	145/143	161/158	118/118	157/157	101/99	133/133	119/107	132/132	88/80	86/84	145/139	145/125	104/101
NW4.9	153/153	145/145	158/158	124/118	163/157	101/93	133/133	104/104	132/132	86/86	84/84	147/143	129/125	114/114
NW4.10	168/154	?/?	167/161	124/118	161/157	99/99	133/125	107/101	132/132	92/90	84/84	145/139	129/129	114/111
NW7.2	?/?	?/?	169/158	124/118	163/157	97/93	135/133	104/104	132/132	86/86	84/84	147/139	145/117	114/101
NW7.3	161/154	145/143	167/167	?/?	157/155	93/93	133/125	107/104	132/130	?/?	84/84	143/143	125/125	101/101
NW7.4	168/168	145/145	167/161	124/124	157/157	101/97	133/133	?/?	132/132	?/?	84/81	145/121	129/125	104/101
NW7.5	154/154	145/143	158/158	122/118	157/157	131/125	133/125	101/101	132/132	88/82	84/82	145/145	134/129	114/101
NW7.6	154/154	143/143	164/158	124/116	159/157	123/99	135/133	104/104	132/132	88/86	84/84	147/141	129/121	101/101	
NW7.7	156/154	145/143	158/158	126/118	157/157	97/93	135/133	110/107	132/132	88/84	86/84	147/145	129/129	104/101	
NW7.8	168/168	143/143	164/158	124/124	161/157	101/99	135/125	107/104	132/132	88/80	84/82	149/121	129/125	114/101	
NW7.9	161/156	?/?	158/158	122/118	157/157	99/93	133/125	110/104	132/132	88/88	84/82	?/?	128/125	114/101	
NW7.10	168/161	145/145	167/158	122/118	157/157	99/95	135/133	104/104	134/132	88/82	86/82	147/145	129/125	104/101	
NW7.11	168/168	143/143	158/158	122/122	157/157	97/97	135/133	101/101	132/132	88/88	84/78	145/145	129/129	104/104	
NW7.12	168/156	145/145	164/158	124/122	157/157	101/101	133/109	104/104	132/126	88/88	84/81	141/139	125/117	104/104	
NW7.13	168/155	145/143	167/158	118/118	157/151	101/99	133/133	104/104	132/132	86/80	84/84	143/141	145/125	114/101	
NW7.14	168/154	143/143	158/158	124/122	157/157	107/101	133/133	107/107	134/132	94/88	86/84	145/145	134/121	114/104	
NW7.15	154/154	145/145	167/161	124/124	157/157	97/97	133/125	104/104	132/130	88/88	84/82	145/145	129/125	104/101	
NW7.16	161/154	145/143	158/158	122/118	161/157	109/99	133/133	116/107	134/132	90/84	84/82	145/145	117/117	104/104	
NW7.17	154/154	147/143	158/158	122/118	161/159	?/?	?/?	110/101	132/132	90/88	86/84	141/139	131/125	104/101	
NW7.18	156/154	143/143	161/158	122/118	157/155	95/95	135/133	113/107	132/132	88/80	82/82	147/145	129/125	104/101	
NW7.19	168/168	147/143	167/161	122/118	157/157	97/89	133/133	104/104	?/?	?/?	86/78	?/?	129/125	114/101	
NW7.20	168/154	143/143	167/167	126/118	161/159	99/95	133/125	110/110	?/?	?/?	88/81	145/145	128/125	101/101	
NW7.1	168/154	147/145	167/161	?/?	159/159	109/99	133/125	110/104	132/132	90/88	86/84	147/145	125/119	?/?	","
N-nDWN03:														
NW305.2	168/154	145/143	158/158	122/122	157/157	101/97	135/125	104/104	132/132	88/82	86/82	145/141	131/129	104/101
NW305.4	154/154	147/145	167/158	124/122	157/157	97/95	135/125	104/104	132/132	90/88	86/82	141/139	145/131	104/101
NW305.6	168/154	145/143	167/158	122/118	157/155	107/93	133/125	104/101	132/132	90/88	?/?	141/141	129/129	114/111
NW305.8	168/168	145/143	167/158	118/118	157/157	101/99	135/133	116/107	132/132	90/88	84/82	147/141	131/128	104/104
NW305.10	168/153	147/147	158/158	118/118	159/157	101/101	135/133	?/?	132/132	90/88	84/82	145/141	128/125	104/101
NW305.11	154/154	145/143	167/164	118/118	157/157	99/93	133/125	101/101	132/132	90/86	?/?	145/145	147/147	111/104
NW305.12	168/154	145/143	167/158	122/122	157/157	93/91	135/125	110/107	132/132	86/86	86/82	143/141	131/125	104/101
NW305.13	161/154	145/145	158/158	122/122	157/157	93/93	133/133	104/104	132/132	90/78	86/82	147/145	129/125	111/104
NW305.14	168/153	145/145	164/164	122/118	157/157	109/99	135/133	107/107	132/132	92/88	84/82	145/143	129/125	104/101
NW305.15	168/168	143/143	167/164	122/122	157/157	99/97	133/125	104/101	132/132	90/82	84/84	145/145	129/117	101/101
NW305.1	154/154	147/143	158/158	128/128	159/157	97/97	133/133	104/104	132/132	88/82	84/84	145/141	129/125	114/104
NW305.16	155/154	143/143	161/158	124/122	157/157	109/109	133/133	113/104	132/132	88/82	84/82	147/145	147/129	104/104
NW305.17	154/154	150/145	158/158	122/122	161/157	107/99	133/125	110/104	132/132	88/86	82/82	145/141	147/125	111/101
NW305.3	?/?	145/143	158/158	124/124	157/157	99/97	133/125	113/104	132/132	88/88	84/82	145/135	145/131	111/101
NW305.18	156/154	145/145	158/158	124/122	161/159	107/101	133/133	104/104	132/126	96/82	84/82	143/141	125/120	114/111
NW305.19	154/154	?/?	167/167	124/122	161/157	91/91	133/125	113/110	132/132	88/88	86/82	147/141	?/?	111/101	
NW305.5	154/154	147/143	164/158	122/122	161/157	99/93	135/133	110/107	132/132	92/88	84/82	145/141	145/129	114/104	
NW305.7	156/154	145/143	167/158	118/118	157/157	107/91	133/125	110/101	132/132	90/86	84/84	145/141	147/131	104/101	
NW305.9	169/154	147/143	164/158	122/122	151/151	99/95	133/133	107/104	132/132	86/84	?/?	145/135	131/129	104/101	
NW305.20	161/156	147/147	?/?	120/120	161/157	95/95	?/?	107/107	132/132	88/86	?/?	?/?	125/117	101/101	","
N-nKTH03:															
NW309.2	168/152	147/143	161/158	124/118	157/157	99/95	133/125	113/101	132/132	84/82	86/84	145/145	126/125	104/101	
NW309.4	168/154	145/143	167/164	122/122	161/159	93/91	133/109	107/107	132/132	92/80	?/?	145/139	129/129	104/101	
NW309.6	156/154	145/145	161/158	124/118	157/157	101/93	133/125	104/104	132/132	90/88	84/82	157/143	146/125	111/104	
NW309.8	168/154	152/145	161/158	124/124	161/157	97/97	133/133	?/?	132/132	92/88	84/82	145/145	125/125	101/101	
NW309.10	154/154	145/145	167/158	122/118	157/157	?/?	125/125	113/107	132/132	92/88	84/82	141/141	145/125	101/101	
NW309.12	161/156	145/143	167/161	122/122	163/157	99/89	133/125	104/104	134/132	90/88	82/82	141/139	125/117	114/101	
NW309.13	168/154	150/143	167/161	118/118	157/157	107/93	133/125	113/110	132/132	88/82	84/82	151/147	131/117	101/101	
NW309.14	161/148	145/143	167/158	122/122	161/157	97/95	133/125	104/104	132/132	88/86	86/84	151/141	129/125	114/104	
NW309.15	154/154	149/145	158/158	124/124	157/157	95/95	135/135	104/101	132/132	88/80	90/84	145/145	145/131	114/101	
NW309.1	155/154	147/143	167/158	118/118	157/157	99/99	135/125	110/110	132/132	94/88	84/84	143/143	131/125	114/101	
NW309.16	168/154	152/147	167/164	118/118	161/161	101/99	133/133	104/104	132/132	92/78	84/82	145/141	145/125	104/101	
NW309.17	155/154	150/147	167/158	122/118	157/157	95/93	133/133	104/101	132/130	90/88	82/82	?/?	129/125	101/101	
NW309.3	168/154	143/143	164/158	122/118	157/157	99/93	133/125	107/104	132/132	82/82	84/82	145/141	131/125	114/114	
NW309.18	168/154	147/147	158/158	118/118	157/155	99/97	133/125	116/104	132/130	90/88	84/84	145/141	145/125	111/101	
NW309.19	154/154	145/145	158/158	122/122	161/161	93/93	133/125	?/?	132/128	92/88	84/82	141/141	129/120	104/101	
NW309.5	168/154	145/145	167/167	124/118	161/157	97/97	133/133	104/104	134/132	86/86	84/81	147/147	125/125	104/101	
NW309.20	155/154	145/143	161/158	126/122	161/157	99/99	133/125	104/104	134/132	82/82	84/82	147/145	125/125	111/104	
NW309.7	168/168	147/143	167/158	118/118	157/155	87/87	133/133	110/104	132/132	90/82	84/84	145/145	132/129	111/101	
NW309.9	168/161	145/145	167/167	126/118	159/159	107/93	125/125	110/104	132/132	82/82	84/82	141/139	125/125	114/101	
NW309.11	154/154	145/143	167/167	118/118	157/157	?/?	133/125	107/107	132/132	88/84	?/?	141/139	127/125	?/?	","
Q-AT01:															
AT01.1	154/154	147/145	164/158	122/118	161/161	?/?	?/?	?/?	132/130	90/88	84/82	145/145	131/121	114/101	
AT01.10	154/154	145/143	161/158	118/118	161/157	121/97	135/135	113/113	134/132	90/86	84/82	145/143	131/124	114/101	
AT01.11	155/154	145/143	158/158	122/122	157/157	109/97	135/125	?/?	132/132	80/80	84/84	145/145	141/125	114/114	
AT01.12	168/152	147/143	167/158	122/122	157/157	107/93	125/111	101/101	134/132	100/82	84/82	147/141	131/125	114/101	
AT01.13	154/154	147/145	158/158	124/122	157/157	103/95	133/133	116/101	132/132	90/88	84/84	143/143	145/131	114/111	
AT01.2	161/154	145/145	167/164	122/122	161/157	93/93	133/125	110/101	130/124	94/88	86/82	145/145	137/125	104/101	
AT01.3	154/152	143/143	161/158	?/?	161/157	109/97	?/?	?/?	132/130	88/82	82/82	137/137	125/117	114/104	
AT01.4	155/154	150/143	161/158	118/118	157/157	101/97	133/125	110/101	132/132	90/88	82/82	145/135	145/125	114/111	
AT01.5	154/153	152/145	167/161	118/118	157/157	97/93	133/125	110/110	132/130	88/88	84/82	145/133	125/125	114/101	
AT01.6	154/154	145/143	158/158	124/122	161/159	93/93	133/125	110/101	132/132	88/88	84/84	147/143	125/125	104/104	
AT01.7	176/168	152/145	161/158	124/118	159/157	109/95	133/111	107/107	132/132	94/88	84/82	147/139	123/117	104/101	
AT01.8	154/148	145/145	158/158	122/122	161/157	121/97	133/111	104/104	132/132	96/88	84/84	147/145	125/125	101/101	
AT01.9	168/154	147/143	161/158	122/122	159/157	109/95	133/111	113/101	132/132	88/82	84/82	145/145	131/125	104/104	","
Q-AT02:															
AT02.1	168/148	?/?	164/158	118/118	161/157	99/99	135/133	?/?	134/132	86/86	84/82	147/145	140/125	114/101	
AT02.10	154/153	143/143	167/158	124/118	163/157	103/95	125/125	101/101	132/132	90/88	82/82	145/145	125/117	101/101	
AT02.11	151/148	147/145	167/158	122/118	157/157	97/95	135/133	116/107	132/132	88/86	84/84	145/145	125/125	114/104	
AT02.12	154/154	?/?	161/158	118/118	163/157	97/95	125/125	107/107	132/130	92/92	82/82	143/137	129/129	114/104	
AT02.13	168/154	145/145	161/158	124/122	161/161	101/97	133/125	107/107	132/132	92/80	86/86	147/147	125/125	111/101	
AT02.14	154/154	145/143	161/158	120/118	157/157	?/?	133/125	107/101	132/132	88/62	84/84	145/135	125/124	101/101	
AT02.15	154/154	145/143	161/158	124/118	161/159	99/91	133/133	110/104	132/130	82/82	86/84	145/145	127/125	104/101	
AT02.16	?/?	145/143	167/158	122/122	157/157	?/?	133/133	?/?	132/128	88/88	84/84	145/143	125/125	114/101	
AT02.17	154/154	145/143	161/158	126/118	157/157	91/91	133/133	101/101	134/134	90/88	84/82	143/141	125/121	101/101	
AT02.18	155/154	145/143	158/158	122/118	161/159	?/?	133/133	107/107	134/132	94/88	84/82	145/135	127/124	111/101	
AT02.19	154/154	145/143	161/158	124/124	161/157	99/97	133/133	101/101	132/132	90/62	84/82	147/145	131/125	114/111	
AT02.2	154/148	152/143	167/158	118/118	159/157	99/99	135/133	116/113	134/132	94/80	84/82	145/145	125/107	111/101	
AT02.20	153/148	145/145	164/158	122/118	157/157	101/91	133/133	104/104	132/128	90/88	84/82	145/145	131/125	101/101	
AT02.21	168/154	147/143	158/158	118/118	161/157	?/?	133/125	104/104	132/132	90/90	84/84	145/139	145/121	114/101	
AT02.3	168/154	145/143	167/158	122/118	161/157	101/99	135/133	113/104	132/132	88/88	84/82	143/143	125/121	101/101	
AT02.4	154/154	?/?	167/158	122/122	157/157	99/99	135/133	?/?	132/132	90/82	84/82	149/145	129/129	104/101	
AT02.5	152/148	145/143	158/158	122/118	159/157	98/97	133/133	113/104	134/132	88/62	84/84	145/145	125/124	111/101	
AT02.6	154/154	143/143	167/158	122/118	159/157	109/93	133/125	101/101	132/132	90/90	84/82	147/145	129/125	101/101	
AT02.7	154/153	143/143	164/158	118/118	157/157	103/91	125/125	113/104	132/132	88/88	84/82	143/141	125/125	114/104	
AT02.8	?/?	145/143	167/158	118/118	157/157	101/98	111/109	113/104	132/128	86/76	84/82	139/139	127/117	114/104	
AT02.9	168/154	152/143	161/158	124/118	163/157	97/91	133/133	107/101	132/132	92/92	84/82	149/147	129/119	114/101	","
Q-AT03:															
AT03.1	154/154	143/143	164/158	118/118	161/157	99/93	133/133	104/101	132/132	88/86	82/82	145/143	129/121	114/101	
AT03.10	168/168	152/143	158/158	118/118	157/155	93/93	133/133	107/104	130/130	92/86	84/82	142/135	145/129	114/114	
AT03.11	154/153	156/143	158/158	122/122	161/157	115/97	133/125	110/101	132/132	92/82	86/84	145/145	125/121	114/101	
AT03.12	168/153	152/143	170/158	118/118	161/157	97/93	133/133	104/104	132/132	?/?	84/84	145/135	131/127	114/114	
AT03.13	154/154	150/145	164/158	124/118	161/159	?/?	?/?	110/107	132/130	88/78	84/82	145/137	125/124	104/101	
AT03.14	161/155	143/143	167/167	118/118	161/157	?/?	?/?	104/101	132/132	94/90	86/82	145/135	140/127	111/104	
AT03.2	154/154	147/143	161/158	122/122	157/157	107/107	133/133	116/104	132/132	90/88	84/82	141/139	129/125	114/104	
AT03.3	168/152	152/143	167/164	118/118	165/157	99/93	125/109	104/101	138/132	96/82	86/82	151/135	127/112	101/101	
AT03.4	154/154	145/145	158/158	?/?	161/157	107/95	133/133	116/101	134/132	90/88	82/82	145/145	131/125	114/101	
AT03.5	168/154	150/143	167/161	118/118	157/157	115/103	133/133	?/?	132/132	96/90	84/84	151/143	127/125	114/101	
AT03.6	156/154	145/143	161/158	124/118	?/?	93/91	135/133	104/101	130/128	90/90	84/81	141/139	125/122	104/101	
AT03.7	155/154	145/145	158/158	118/118	161/161	107/93	125/125	107/104	132/132	92/88	84/84	145/145	128/128	114/101	
AT03.8	154/153	145/143	158/158	?/?	161/157	95/91	?/?	104/104	132/132	94/90	84/82	147/142	125/124	114/101	
AT03.9	154/148	145/145	164/158	118/118	163/157	101/97	133/133	113/101	132/132	88/88	82/81	147/143	134/129	114/104	","
Q-ATH99:															
ATH99.1	154/153	145/143	167/158	124/120	157/155	95/91	133/125	113/113	128/128	90/86	84/84	147/145	128/125	101/101	
ATH99.10	154/153	147/145	164/161	118/118	157/155	119/101	133/125	113/104	134/132	88/80	86/86	143/143	127/125	111/101	
ATH99.11	154/154	152/147	158/158	118/118	?/?	99/91	135/133	101/101	132/130	90/90	84/82	151/145	129/125	101/101
ATH99.12	156/154	152/145	167/158	122/118	161/157	99/97	133/133	113/104	132/132	88/84	84/84	151/141	145/127	114/104
ATH99.13	168/154	147/143	164/158	122/122	161/159	99/91	133/133	104/104	132/132	90/82	82/82	147/145	129/125	111/104
ATH99.14	168/154	145/143	167/158	122/116	157/157	99/99	133/109	116/101	132/132	90/84	86/82	145/135	131/125	114/101
ATH99.15	168/154	145/143	167/158	118/118	157/157	95/93	133/133	107/107	134/128	88/84	84/82	145/143	128/125	111/104
ATH99.16	161/153	147/143	167/158	122/122	161/157	97/93	133/109	113/104	132/130	90/80	84/84	145/145	134/125	111/111
ATH99.17	154/153	147/147	?/?	124/118	165/163	99/91	133/125	107/104	134/132	92/82	84/82	145/145	125/125	101/101
ATH99.18	168/154	145/143	?/?	122/122	157/157	109/93	133/125	104/104	?/?	96/88	84/84	145/141	125/125	111/104
ATH99.19	176/168	143/143	167/164	122/122	159/157	103/103	125/125	107/104	130/130	96/86	82/78	145/137	128/125	104/101
ATH99.2	155/153	147/143	167/158	120/118	159/155	127/95	133/133	110/107	132/132	88/82	86/84	147/135	125/125	111/104
ATH99.20	154/154	152/145	158/158	124/122	157/155	109/93	133/133	116/110	132/132	90/88	84/84	147/135	131/122	114/104
ATH99.21	154/154	147/145	158/158	122/122	161/147	101/93	133/125	104/104	132/132	82/82	84/82	145/143	125/125	114/101
ATH99.3	154/153	145/143	164/158	124/124	157/157	93/93	133/133	113/104	136/136	82/82	82/82	145/143	125/125	114/104
ATH99.4	154/153	143/143	158/158	118/118	161/159	115/97	133/133	110/101	132/132	90/88	86/84	145/141	145/121	114/101
ATH99.5	153/153	152/143	158/158	124/122	161/157	93/93	135/135	116/113	132/128	90/88	82/82	137/135	129/125	114/101
ATH99.6	151/148	147/143	161/158	122/122	155/155	109/99	125/109	113/113	132/132	92/82	84/82	143/135	125/125	114/101
ATH99.7	168/154	145/143	167/164	124/124	163/155	99/95	133/125	113/113	132/130	90/88	82/82	145/135	129/125	104/101	
ATH99.8	161/154	147/145	161/158	122/118	163/161	109/89	133/133	104/101	132/132	90/88	82/82	147/145	125/125	111/104	
ATH99.9	168/154	145/143	167/158	124/118	163/161	101/91	125/125	113/104	132/132	88/88	84/82	145/143	128/125	114/101	","
Q-BT03:															
BT03.1	153/152	143/143	161/158	118/118	?/?	95/93	?/?	?/?	132/130	96/88	82/82	139/135	127/125	104/101	
BT03.2	168/148	152/145	167/161	118/118	157/153	95/93	133/133	110/104	132/132	88/88	82/82	147/145	129/125	114/101	
BT03.3	153/153	147/147	161/158	124/118	159/157	101/97	133/125	104/101	134/132	96/90	82/82	145/145	131/129	114/101	
BT03.4	154/154	145/145	167/164	118/118	161/157	95/93	133/133	107/104	132/132	94/88	84/82	145/145	131/131	114/101	
BT03.5	168/168	145/143	167/167	122/122	157/157	97/91	133/133	101/101	132/132	88/82	82/82	145/135	131/127	114/101	
BT03.6	162/154	145/143	158/158	122/122	161/161	109/103	133/125	107/107	134/134	?/?	84/84	147/145	125/122	114/101	
BT03.7	?/?	152/143	?/?	124/124	161/161	101/97	133/133	104/104	?/?	?/?	86/84	151/141	131/128	111/104	","
Q-CT00:															
CT00.1	155/154	152/145	161/158	122/118	159/157	109/99	133/125	113/110	132/132	88/86	86/86	145/145	131/125	104/104	
CT00.10	168/148	147/147	164/158	118/118	161/157	99/99	133/125	?/?	132/132	92/82	84/82	145/145	129/125	104/101	
CT00.11	168/154	147/143	158/158	118/118	157/157	107/91	109/109	107/107	134/134	96/88	82/82	143/139	129/121	114/101	
CT00.12	168/154	147/143	167/158	126/122	159/157	99/95	125/125	110/104	132/130	88/82	84/84	143/137	145/125	101/101	
CT00.13	154/153	147/143	167/167	118/116	163/161	101/93	133/125	116/104	132/132	92/90	86/84	147/147	131/125	114/101
CT00.14	170/154	143/143	158/158	124/122	159/157	109/99	133/125	101/101	132/130	88/84	84/78	147/145	129/129	114/114
CT00.15	168/154	147/145	164/158	122/118	157/157	97/93	133/133	107/104	132/130	94/92	84/82	147/147	145/121	111/101
CT00.16	154/154	145/143	167/158	124/118	157/157	107/97	133/133	104/101	134/132	92/88	84/82	147/143	131/131	114/104
CT00.17	155/153	156/147	164/158	118/118	161/157	109/99	133/125	107/104	132/132	88/78	84/82	145/137	125/125	114/111
CT00.18	155/153	143/143	158/158	126/122	159/157	95/93	133/125	?/?	132/132	90/88	84/84	143/143	129/125	104/101
CT00.19	168/153	147/147	164/158	124/122	161/157	109/93	133/125	104/104	132/132	88/82	84/82	147/145	129/125	114/111
CT00.2	161/154	152/143	158/158	121/121	163/155	99/91	125/125	116/116	132/132	94/88	84/84	147/145	145/125	114/104
CT00.20	154/153	147/147	158/158	118/118	161/161	97/97	133/125	104/104	132/132	86/82	84/84	145/135	125/125	114/111
CT00.21	154/154	147/143	167/158	124/118	163/157	109/93	125/125	104/101	136/130	92/90	82/81	147/145	125/125	114/104
CT00.22	154/154	150/147	158/158	118/118	161/157	?/?	133/109	116/110	132/132	92/88	84/82	145/135	131/112	104/104
CT00.23	154/154	143/143	167/158	122/122	159/157	125/95	133/133	104/95	132/132	88/88	86/82	147/145	129/127	114/101
CT00.3	154/153	143/143	158/158	124/122	161/157	109/95	133/125	116/107	134/134	90/90	86/84	145/143	145/131	114/101
CT00.4	154/153	143/143	?/?	118/118	157/157	109/99	133/125	107/104	132/132	92/88	84/82	149/145	125/125	104/104
CT00.5	155/154	147/143	161/158	122/122	159/157	123/99	133/125	107/104	134/132	92/86	84/84	147/145	131/131	114/101
CT00.6	168/154	143/143	158/158	118/118	157/155	101/95	135/133	113/113	132/132	96/90	84/84	145/145	125/113	114/114
CT00.7	168/153	152/147	167/158	122/122	159/157	101/97	133/133	104/101	134/132	96/90	84/82	145/141	129/125	114/111	
CT00.8	153/148	147/143	167/164	122/118	161/157	129/91	133/125	101/101	134/132	88/82	84/82	143/137	125/121	114/114	
CT00.9	154/154	147/147	164/158	118/118	161/161	109/93	133/109	116/116	132/130	92/88	86/80	145/145	128/104	114/101	","
Q-CT01:															
CT01.1	168/154	147/143	164/158	118/118	157/157	107/91	133/133	104/101	134/132	90/82	84/80	145/133	139/125	101/101	
CT01.10	155/154	152/141	164/158	126/126	163/157	97/93	133/111	113/107	132/132	92/82	84/84	141/139	129/125	114/114	
CT01.11	154/154	147/143	167/158	126/126	159/157	101/91	133/125	110/101	132/130	88/82	84/82	147/145	131/125	114/111	
CT01.12	154/154	147/143	161/158	124/124	159/157	107/99	133/133	110/107	134/132	92/88	82/82	145/141	131/127	114/114	
CT01.13	154/146	150/145	167/158	122/122	161/161	95/93	133/133	104/101	132/132	88/82	84/78	145/145	145/131	114/101	
CT01.14	161/148	145/143	167/161	124/118	161/157	129/125	135/133	107/104	134/132	88/86	84/81	147/139	139/127	114/101	
CT01.15	168/154	152/145	167/158	118/118	161/157	111/93	133/133	104/104	132/130	96/88	84/82	149/145	125/115	114/101	
CT01.16	168/154	152/145	158/158	120/120	163/159	103/93	133/125	107/104	132/132	90/82	84/82	147/139	125/117	104/104	
CT01.2	154/154	143/143	158/158	122/122	157/157	93/93	?/?	110/104	132/132	96/90	86/84	147/147	132/131	104/104	
CT01.3	176/168	147/145	158/158	118/118	157/155	103/103	133/125	107/104	132/132	82/82	84/82	145/133	129/125	114/101	
CT01.4	161/154	147/145	167/158	118/118	161/157	93/93	133/125	113/113	132/130	94/88	82/82	135/135	145/131	111/104	
CT01.5	156/154	145/143	158/158	118/118	157/157	97/91	133/133	101/101	132/132	82/82	84/82	145/145	129/125	111/101	
CT01.6	154/154	143/143	167/167	?/?	157/157	93/93	133/125	104/104	132/130	?/?	96/82	145/141	125/125	104/104	
CT01.7	154/153	145/143	164/164	118/118	157/157	93/89	133/133	104/101	134/132	90/82	86/82	147/141	129/125	104/101	
CT01.8	161/153	143/143	164/161	124/118	159/157	127/107	125/111	101/101	132/132	90/90	86/82	141/135	129/124	114/114	
CT01.9	154/152	156/143	167/164	124/118	161/157	99/97	133/125	107/107	132/130	80/80	84/84	145/135	125/125	101/101	","
Q-CT99:															
CT299.1	168/154	152/143	158/158	122/118	161/157	111/97	133/125	107/107	134/132	96/88	84/84	137/135	131/121	114/101	
CT99.1	168/152	147/143	167/158	124/124	155/155	95/93	133/125	107/104	132/132	96/88	84/84	145/135	125/125	114/111	
CT99.10	169/153	143/143	158/158	124/122	163/157	107/97	133/125	104/101	132/130	96/88	84/82	?/?	125/125	114/114	
CT99.11	168/161	149/143	?/?	124/122	157/155	109/95	?/?	104/101	132/130	96/88	84/84	145/139	125/125	104/101	
CT99.12	154/154	145/143	158/158	126/122	161/161	105/99	133/133	101/101	134/132	88/86	86/84	145/137	125/125	114/101	
CT99.13	154/153	147/143	167/164	126/118	157/157	109/99	133/125	104/104	132/128	88/88	82/82	145/135	125/122	111/101	
CT99.14	184/154	152/147	164/164	124/124	163/157	101/97	125/109	107/104	132/130	96/84	82/82	147/145	145/128	114/101	
CT99.15	154/154	147/147	167/158	124/118	161/157	107/103	133/125	107/104	132/132	88/82	84/84	145/141	125/125	111/101	
CT99.16	168/155	147/145	161/158	122/118	159/151	101/99	133/125	101/101	132/132	88/88	84/82	145/139	125/125	114/114	
CT99.2	154/154	147/143	167/158	?/?	165/159	111/97	133/125	107/104	132/130	92/92	82/81	145/145	131/107	114/101	
CT99.3	154/148	150/143	164/158	118/118	161/159	107/91	133/125	113/113	132/132	94/88	84/84	145/141	129/125	114/111	
CT99.4	161/153	152/145	158/158	118/118	159/157	93/91	125/125	113/107	134/132	88/84	84/82	147/147	121/121	114/101	
CT99.5	168/154	145/143	164/158	124/118	157/155	103/97	133/125	104/101	132/130	94/88	84/82	145/135	131/125	114/101	
CT99.6	156/153	145/143	158/158	124/122	157/157	135/91	133/133	104/104	132/132	94/90	84/84	147/139	125/125	101/101	
CT99.7	156/153	147/143	161/161	124/118	157/157	109/93	133/133	?/?	132/132	92/88	82/82	155/145	128/121	114/104	
CT99.8	154/154	145/145	164/158	122/118	159/157	103/99	133/125	104/104	130/130	96/90	82/82	147/145	125/125	114/104	
CT99.9	154/153	147/147	164/158	118/118	159/157	111/96	133/125	116/104	132/132	90/90	84/84	145/139	125/125	114/101	","
Q-GT03:															
GT03.1	154/154	152/147	158/158	124/118	157/157	115/89	133/133	104/104	132/128	90/82	82/82	145/145	145/121	114/101	
GT03.10	?/?	145/145	161/158	122/122	163/157	97/93	125/125	110/107	132/132	?/?	84/82	145/135	125/121	114/111	
GT03.12	154/153	145/145	167/158	124/124	161/157	109/93	?/?	104/104	132/132	?/?	90/82	145/143	125/125	114/111	
GT03.13	154/152	145/143	167/164	124/122	161/157	?/?	?/?	110/107	130/128	?/?	84/84	145/135	129/125	114/101	
GT03.14	168/155	143/143	167/158	122/118	163/161	105/99	?/?	?/?	132/132	86/82	84/84	141/121	125/125	114/101	
GT03.16	154/154	147/143	167/158	118/118	157/157	109/97	133/125	104/104	132/132	?/?	84/82	145/145	125/125	114/114	
GT03.17	154/154	145/143	158/158	118/118	161/157	109/97	133/125	116/116	132/128	?/?	84/82	145/143	125/119	114/104	
GT03.19	168/154	154/143	167/161	126/126	157/157	99/91	135/133	107/104	132/132	88/88	84/82	151/139	129/125	104/101	
GT03.3	153/146	145/143	167/158	118/118	161/157	97/91	125/125	104/104	132/128	96/86	84/84	145/141	124/119	114/104	
GT03.5	154/154	145/143	164/158	?/?	157/157	?/?	133/125	104/101	132/128	90/88	84/82	145/143	125/125	104/104	
GT03.9	154/153	145/143	167/164	118/118	157/157	95/95	133/133	110/104	134/132	?/?	84/82	149/135	131/125	114/101	
GT03.4	?/?	147/143	?/?	118/118	?/?	95/95	133/125	?/?	132/128	?/?	84/84	?/?	125/122	?/?	","
Q-LR00:															
LR00.1	154/153	147/143	167/158	118/118	161/157	99/93	133/125	107/104	134/132	86/82	84/82	147/143	131/125	114/114	
LR00.10	154/154	152/143	158/158	126/124	163/157	115/101	135/133	116/104	134/132	92/90	84/82	137/135	145/122	104/101	
LR00.11	168/153	145/143	158/158	124/122	159/157	95/95	133/125	104/104	132/132	96/82	84/82	145/145	125/125	114/104	
LR00.12	168/142	145/143	167/158	122/118	161/157	93/91	133/125	104/104	132/132	88/88	84/82	147/135	125/121	114/101	
LR00.13	154/146	149/143	161/158	122/118	159/157	107/91	135/125	110/110	132/130	94/90	84/84	145/145	134/125	114/101	
LR00.14	154/153	147/143	167/164	126/126	157/155	99/91	125/125	?/?	132/132	90/90	84/82	145/135	145/131	101/101	
LR00.15	154/148	152/145	161/158	122/118	?/?	119/91	133/133	104/104	132/132	88/86	86/82	145/141	127/125	104/101	
LR00.16	154/154	147/143	164/158	122/122	157/157	97/96	133/133	?/?	132/132	88/88	84/82	145/145	129/127	114/111	
LR00.17	168/154	147/143	161/158	122/122	157/157	109/91	133/133	110/104	134/132	90/88	84/84	151/131	125/125	114/114	
LR00.18	154/151	147/143	164/158	118/118	161/157	97/97	133/125	?/?	132/132	90/88	84/82	145/141	129/121	101/101	
LR00.19	154/154	147/145	158/158	124/124	?/?	109/97	133/133	104/104	132/132	90/88	86/82	135/135	145/125	114/101	
LR00.2	?/?	147/145	164/164	122/122	161/157	93/93	133/133	110/104	134/132	86/82	84/82	147/135	131/125	114/104	
LR00.20	168/152	152/147	158/158	122/118	157/157	101/97	135/133	104/104	132/130	93/93	84/82	137/135	129/123	114/104	
LR00.21	168/154	145/143	167/164	122/118	161/161	?/?	?/?	107/101	132/132	90/88	86/84	145/141	121/114	104/101	
LR00.22	154/152	145/145	158/158	126/126	157/155	97/97	133/125	104/101	132/132	88/82	86/82	145/135	125/125	114/104	
LR00.23	154/152	145/145	158/158	126/126	157/155	97/97	133/125	104/101	132/132	88/82	86/82	145/135	125/125	114/104	
LR00.24	154/151	145/143	164/158	118/118	161/157	93/93	135/133	116/107	132/132	88/88	82/82	145/137	131/125	101/101	
LR00.3	168/154	147/145	167/158	122/122	161/159	109/99	125/125	107/101	132/132	90/84	82/82	145/135	125/125	114/101	
LR00.4	?/?	145/145	158/158	118/118	161/157	127/107	125/111	101/101	130/128	88/84	86/82	145/137	145/122	114/101	
LR00.5	154/154	145/143	167/158	122/122	161/157	109/95	125/125	104/101	128/128	90/88	84/84	147/135	129/125	114/114	
LR00.6	154/154	152/143	158/158	118/118	163/161	121/91	133/125	113/113	132/132	86/82	82/82	145/145	131/131	114/104	
LR00.7	154/153	147/145	167/158	124/122	161/157	103/101	133/133	101/101	134/132	90/90	84/84	145/145	129/125	114/114	
LR00.8	184/148	145/143	167/167	122/122	163/157	101/99	133/109	104/101	132/132	94/90	86/84	145/135	125/107	114/111	
LR00.9	154/153	147/147	167/161	124/124	161/161	101/91	135/133	107/104	132/130	96/92	86/84	145/145	145/125	114/114	","
Q-MB02:															
MB02.1	154/148	147/145	158/158	122/122	161/157	119/89	133/133	107/104	132/132	92/82	82/82	145/143	129/125	114/101	
MB02.10	161/161	145/143	158/158	124/118	161/157	?/?	133/125	107/107	132/132	?/?	84/84	145/145	125/124	111/104	
MB02.11	168/154	147/143	164/158	118/118	161/159	98/93	133/133	101/101	132/132	88/82	84/82	145/145	129/127	114/114	
MB02.12	168/154	145/143	167/158	122/118	157/157	97/97	133/133	116/101	132/132	90/90	86/84	145/145	129/129	111/101
MB02.13	154/154	147/143	158/158	124/124	161/157	97/93	133/125	107/104	132/132	88/82	84/82	145/145	129/129	104/101
MB02.15	169/154	143/143	158/158	118/118	161/157	99/99	133/125	101/101	132/132	94/88	84/82	147/139	131/125	111/101
MB02.16	168/168	143/143	164/158	122/122	159/157	101/95	?/?	110/110	132/132	?/?	82/81	147/147	129/128	114/114
MB02.17	156/153	152/143	161/158	124/118	161/157	109/101	133/125	113/104	132/130	88/86	82/82	145/139	127/125	101/101
MB02.18	155/153	147/145	167/167	122/118	163/157	101/97	133/125	104/104	134/132	88/88	86/84	147/145	125/125	114/104
MB02.19	154/154	145/143	167/158	122/122	163/157	109/97	133/125	104/104	132/132	88/88	84/84	155/145	147/125	114/114
MB02.2	162/154	?/?	158/158	118/118	?/?	103/95	133/133	104/104	132/132	88/86	84/84	145/145	125/125	101/101
MB02.20	154/154	145/143	158/158	124/124	157/157	97/97	133/125	107/101	132/132	?/?	82/82	145/145	129/128	111/101
MB02.21	168/154	147/143	161/158	122/122	165/163	101/93	133/133	107/107	134/132	92/84	82/82	147/145	131/125	104/101
MB02.3	?/?	152/143	161/158	122/122	159/157	97/93	133/125	110/110	132/132	88/88	84/84	145/143	131/125	114/101
MB02.4	161/142	147/145	161/158	124/118	157/157	109/99	133/125	104/104	132/132	94/82	86/84	145/135	128/125	114/101
MB02.5	168/152	156/145	158/158	122/118	?/?	91/91	125/125	104/101	132/132	96/78	84/82	147/147	125/125	114/101
MB02.6	156/154	?/?	164/158	122/118	?/?	101/97	133/125	107/104	132/132	92/92	84/82	147/141	126/125	114/114
MB02.7	154/154	147/143	161/152	118/118	161/157	95/91	125/125	107/107	132/128	92/88	84/84	147/145	145/104	114/101
MB02.8	170/154	147/143	164/158	118/118	161/159	109/99	133/133	116/110	132/130	90/90	86/84	143/135	129/126	114/111
MB02.9	168/154	152/143	158/158	122/118	163/157	97/93	135/109	107/104	134/132	96/88	84/84	147/139	125/125	104/101	
MB02.14	168/152	147/145	161/158	124/122	163/163	97/97	133/125	113/110	132/132	88/88	84/81	147/137	145/131	?/?	","
Q-Qld00:															
BBA.101	168/154	147/143	167/158	122/121	157/157	?/?	125/125	113/110	132/132	88/88	84/82	143/137	125/125	?/?	
BBA.102	154/154	152/143	167/164	124/118	163/157	?/?	135/133	101/101	132/132	94/82	84/82	145/141	129/125	?/?	
BBA.103	162/155	145/145	164/158	124/118	159/157	?/?	125/125	110/107	132/132	88/84	84/82	145/145	129/125	?/?	
BBA.105	154/149	147/147	158/158	118/118	161/155	?/?	133/125	104/104	132/132	88/86	84/82	145/143	125/125	?/?	
BBA.106	155/155	152/145	167/158	118/118	157/155	?/?	133/125	113/113	132/130	92/88	84/82	145/145	125/114	?/?	
BBA.107	154/154	147/145	158/158	118/118	157/157	?/?	133/125	107/101	132/132	88/80	84/82	145/135	144/131	?/?	
BBA.108	175/153	145/145	158/158	122/122	163/161	?/?	133/133	113/104	134/130	90/88	84/84	145/143	125/125	?/?	
BBA.109	168/154	145/143	161/158	118/118	161/157	?/?	133/125	101/101	?/?	90/84	84/82	147/145	143/125	?/?	
BBA.110	161/154	143/143	161/158	118/118	161/157	?/?	137/133	107/101	132/132	92/88	84/81	141/139	125/125	?/?	
BBA.81	154/154	143/143	167/161	122/118	157/157	109/109	133/133	110/104	132/132	88/82	78/78	147/145	131/117	?/?	
BBA.82	168/161	147/145	158/158	118/118	157/157	101/95	133/133	113/101	132/132	88/82	84/84	147/145	129/125	?/?	
BBA.83	184/154	145/143	167/167	124/121	159/157	101/101	133/125	104/98	132/132	96/94	84/82	145/135	125/125	?/?	
BBA.85	156/154	145/145	158/158	122/118	161/157	139/101	133/125	107/101	132/130	88/88	86/82	147/139	125/112	?/?	
BBA.86	161/153	150/143	167/164	118/118	157/157	109/107	133/133	121/101	132/132	90/76	84/84	155/145	129/129	?/?
BBA.87	154/154	147/143	158/158	122/122	163/161	101/96	133/133	116/113	134/132	92/80	84/82	147/111	125/125	?/?
BBA.104	169/154	147/145	167/167	124/124	161/157	?/?	?/?	101/101	132/132	90/90	84/84	145/145	129/125	?/?
BBA.84	154/154	152/152	158/158	?/?	159/157	115/99	?/?	107/107	?/?	92/86	84/82	?/?	125/112	?/?
BS.101	156/154	145/145	167/158	122/122	159/157	?/?	135/133	107/104	?/?	88/86	86/82	145/145	125/114	?/?
BS.102	169/154	150/145	158/158	122/122	157/157	?/?	125/125	107/107	132/132	92/84	84/82	145/145	125/125	?/?
BS.103	161/154	152/143	158/158	124/124	157/157	?/?	133/125	104/104	132/132	82/82	84/84	135/135	125/114	?/?
BS.104	154/154	147/143	167/161	122/118	157/157	?/?	133/133	104/101	132/132	90/82	82/82	145/137	129/125	?/?
BS.105	160/154	152/143	158/158	122/122	161/157	?/?	133/111	104/101	132/132	90/90	86/84	147/143	125/125	?/?
BS.106	156/153	145/143	158/158	122/118	161/157	?/?	133/133	114/107	132/129	88/76	82/80	141/139	131/125	?/?
BS.107	154/154	145/145	158/158	118/118	161/157	?/?	133/133	107/101	?/?	?/?	86/82	147/145	129/127	?/?
BS.108	?/?	147/143	?/?	118/118	157/157	?/?	133/125	104/104	132/132	94/88	84/82	145/135	?/?	?/?
BS.109	168/154	145/143	167/158	122/122	161/157	?/?	133/125	110/104	132/130	92/88	84/82	145/135	127/125	?/?
BS.110	154/154	147/147	161/158	122/118	165/155	?/?	133/133	113/107	132/132	88/80	84/84	147/145	125/118	?/?
BS.81	154/154	145/143	167/167	118/118	161/157	109/99	133/133	104/104	132/132	102/80	84/84	147/143	?/?	?/?
BS.82	154/154	145/145	167/167	118/118	?/?	107/97	133/125	107/104	?/?	88/84	84/84	145/133	125/124	?/?
BS.83	?/?	150/147	158/158	124/118	161/157	93/91	133/133	113/107	134/128	88/82	82/82	145/143	125/125	?/?
BS.84	154/154	147/145	158/158	118/118	161/157	103/97	133/110	107/104	132/132	92/88	84/84	145/133	125/125	?/?
BS.85	168/154	145/143	161/158	?/?	157/157	103/99	133/125	104/104	132/132	88/82	82/82	157/145	131/129	?/?
BS.86	154/153	147/147	161/158	126/124	157/157	99/99	133/125	107/101	132/132	90/80	82/82	147/145	129/125	?/?
BS.87	154/154	152/145	158/158	?/?	161/161	95/91	133/125	116/101	132/132	92/82	86/84	?/?	125/124	?/?
BS.88	154/154	152/145	167/158	?/?	?/?	93/91	125/125	107/104	132/132	84/82	84/82	147/145	129/121	?/?
BS.89	154/148	147/143	167/158	124/121	157/157	109/97	133/125	110/101	132/132	90/88	82/82	147/145	127/125	?/?
BS.90	154/154	152/145	158/158	122/122	?/?	109/96	133/133	110/104	130/128	90/88	84/84	147/145	128/125	?/?
BS.91	175/154	145/145	164/158	124/118	161/161	?/?	133/133	107/101	134/132	88/88	84/82	145/141	131/125	?/?
BS.92	154/154	145/145	164/158	122/118	157/157	101/97	133/125	104/104	132/132	92/88	84/82	165/145	127/125	?/?
BU.100	176/154	147/145	?/?	124/124	161/157	109/97	133/125	113/101	132/132	88/86	84/82	135/135	131/125	?/?
BU.101	153/153	147/145	167/158	122/118	161/157	?/?	133/125	113/104	132/130	90/88	87/82	145/145	122/118	?/?
BU.102	154/148	145/143	158/158	122/118	157/157	?/?	125/125	110/110	132/132	88/88	84/82	149/145	122/122	?/?
BU.103	154/150	143/143	167/158	122/122	157/157	?/?	125/125	113/101	?/?	88/82	84/84	147/145	131/127	?/?
BU.104	161/156	143/143	158/158	124/118	163/157	?/?	133/133	113/113	132/132	96/88	82/82	147/139	128/125	?/?
BU.105	168/154	152/147	158/158	122/118	161/157	?/?	133/125	104/104	132/132	94/82	84/82	147/145	125/122	?/?
BU.106	155/153	150/143	167/158	124/118	161/157	?/?	125/125	107/101	132/130	92/92	82/82	137/135	125/125	?/?
BU.107	154/154	152/143	158/158	124/118	161/157	?/?	133/125	104/101	132/132	90/88	84/84	143/137	125/125	?/?
BU.108	161/154	145/143	158/158	122/118	161/157	?/?	133/125	110/104	132/130	94/88	82/81	145/145	125/119	?/?
BU.109	154/154	145/143	167/161	118/118	157/157	?/?	133/125	104/104	132/132	96/90	86/82	147/145	127/125	?/?
BU.110	161/154	147/143	158/158	122/118	161/155	?/?	133/133	128/107	132/132	92/80	82/82	?/?	129/125	?/?
BU.81	154/154	147/145	167/167	124/118	161/161	95/91	135/133	107/107	132/130	92/92	84/84	147/141	124/124	?/?
BU.82	168/154	143/143	167/158	118/118	157/157	99/93	133/133	110/104	132/132	88/88	84/82	145/135	131/125	?/?
BU.83	168/153	145/141	158/158	122/122	157/157	109/103	125/125	113/107	132/128	86/86	82/82	145/145	129/128	?/?
BU.84	168/153	?/?	158/158	118/118	161/157	109/95	133/133	113/104	132/132	106/88	82/78	145/143	122/122	?/?
BU.85	154/153	145/145	164/158	?/?	?/?	95/91	133/125	110/110	134/132	90/86	86/84	147/145	127/125	?/?
BU.86	154/154	147/146	167/164	122/118	159/155	97/91	135/133	104/104	132/132	?/?	84/84	147/143	131/125	?/?
BU.87	153/153	147/147	167/158	122/122	161/161	115/95	125/125	107/104	132/130	92/88	86/84	137/135	145/127	?/?
BU.88	154/148	147/143	158/158	118/118	161/157	101/97	133/125	104/101	132/132	86/82	84/84	147/145	131/125	?/?
BU.89	154/154	143/143	167/167	122/122	161/157	93/87	133/125	113/113	134/132	88/88	82/82	145/135	145/129	?/?
BU.90	?/?	167/167	158/158	?/?	163/157	99/91	133/125	101/101	132/132	90/90	86/84	145/143	145/121	?/?
BU.91	156/154	145/143	167/158	122/122	157/157	99/95	133/133	113/104	136/132	?/?	82/82	147/147	124/124	?/?
BU.92	154/153	152/141	158/158	124/124	161/157	93/93	125/125	116/104	130/130	90/82	84/82	?/?	125/117	?/?
BU.93	168/154	145/143	164/161	122/118	157/157	101/91	135/125	116/107	132/130	90/88	84/84	145/141	131/122	?/?
BU.94	154/151	145/145	158/158	122/122	161/157	99/97	125/125	113/104	134/132	86/80	86/82	145/143	125/125	?/?
BU.95	161/153	145/143	158/158	118/118	157/157	109/93	133/125	101/101	130/130	90/82	86/82	151/145	129/125	?/?
BU.96	155/153	143/143	164/161	118/118	161/157	107/93	133/125	104/104	132/132	96/94	86/84	147/137	129/125	?/?
BU.97	160/154	145/145	164/158	124/122	163/153	99/95	133/125	110/104	132/132	88/88	81/78	149/135	131/131	?/?
BU.98	168/168	145/143	167/158	118/118	157/157	101/93	125/125	110/107	130/130	88/88	84/82	145/139	132/125	?/?
BU.99	154/154	143/143	167/158	122/122	157/155	109/105	133/125	116/110	134/132	90/82	84/82	145/145	125/125	?/?
GL.101	154/153	147/145	164/158	118/118	159/157	?/?	133/125	104/104	132/132	94/86	84/82	145/143	140/125	?/?
GL.102	154/154	152/145	164/158	118/118	?/?	?/?	133/125	113/113	134/134	88/80	86/84	147/135	131/125	?/?
GL.103	154/148	145/145	167/158	122/118	161/157	?/?	133/133	121/101	132/132	94/88	82/82	145/145	125/125	?/?
GL.104	154/154	145/143	167/158	124/118	161/157	?/?	133/125	114/104	132/132	88/88	86/82	147/141	125/120	?/?
GL.105	160/154	145/143	164/158	124/122	161/157	?/?	133/125	101/101	132/130	94/82	84/81	145/145	131/131	?/?
GL.106	168/154	147/143	167/158	124/124	157/155	?/?	133/133	107/101	132/132	92/84	82/82	147/145	125/125	?/?
GL.107	154/153	147/143	167/167	122/118	159/157	?/?	135/125	114/104	134/132	90/76	84/82	164/145	125/115	?/?
GL.108	159/154	157/145	158/158	124/122	157/155	?/?	133/125	110/104	132/132	94/90	82/81	147/145	129/129	?/?
GL.109	154/154	145/143	158/158	122/122	157/153	?/?	125/125	101/101	132/130	82/82	84/82	147/139	129/125	?/?
GL.110	168/153	152/143	158/158	122/122	161/157	?/?	133/125	107/104	132/132	90/80	82/81	143/135	129/118	?/?
GL.81	168/168	145/143	158/158	122/118	159/157	101/99	125/125	116/116	132/130	88/80	84/82	147/145	128/125	?/?
GL.82	153/151	147/145	164/158	124/122	157/157	97/91	133/133	110/104	132/132	96/86	84/84	145/137	127/125	?/?
GL.83	176/153	143/143	167/161	126/118	163/161	107/95	133/133	116/116	132/130	88/80	84/82	147/137	125/124	?/?
GL.84	168/152	143/143	158/158	124/124	161/157	97/93	?/?	?/?	?/?	?/?	?/?	?/?	?/?	?/?
GL.85	154/154	143/143	158/158	118/118	161/157	109/91	?/?	?/?	?/?	?/?	?/?	?/?	?/?	?/?
GL.86	154/152	147/143	161/158	118/118	161/155	109/91	?/?	?/?	?/?	?/?	?/?	?/?	?/?	?/?
GL.87	154/154	150/143	164/158	118/118	161/159	109/93	?/?	?/?	?/?	?/?	?/?	?/?	?/?	?/?
GL.89	154/154	154/147	158/158	124/118	161/157	109/93	?/?	?/?	?/?	?/?	?/?	?/?	?/?	?/?
GL.90	161/154	150/145	167/158	118/118	161/157	111/101	?/?	?/?	?/?	?/?	?/?	?/?	?/?	?/?
GL.91	154/154	143/143	167/158	124/116	159/147	109/95	?/?	?/?	?/?	?/?	?/?	?/?	?/?	?/?
GL.92	168/148	145/143	167/158	128/128	161/157	109/99	?/?	?/?	?/?	?/?	?/?	?/?	?/?	?/?
GL.93	154/154	150/143	167/158	118/118	161/157	118/97	?/?	?/?	?/?	?/?	?/?	?/?	?/?	?/?
GL.94	161/154	147/143	167/158	124/118	163/157	93/93	?/?	?/?	?/?	?/?	?/?	?/?	?/?	?/?
GL.97	161/152	147/143	164/158	122/122	161/159	137/99	?/?	?/?	?/?	?/?	?/?	?/?	?/?	?/?
GL.98	154/154	145/143	164/158	120/118	165/157	109/99	?/?	?/?	?/?	?/?	?/?	?/?	?/?	?/?	","
Q-QLD01:															
BBA101.121	154/154	152/145	167/158	122/122	157/157	95/95	133/133	110/107	130/124	92/88	84/84	145/141	131/119	104/101	
BBA101.122	154/154	152/147	167/167	118/118	163/157	93/93	133/125	110/104	132/132	88/88	84/84	145/145	127/125	101/101	
BBA101.123	154/154	147/147	164/158	124/122	159/159	103/99	133/125	110/101	134/132	90/88	84/84	157/147	129/125	114/104	
BBA101.124	154/154	143/143	161/158	124/122	157/157	95/91	125/125	110/110	132/130	90/82	86/82	145/135	141/122	114/107	
BBA101.125	154/154	145/143	161/158	124/118	157/157	93/91	133/125	113/107	132/128	94/88	86/84	145/145	125/125	104/101	
BBA101.126	161/153	145/143	167/164	118/118	157/157	103/101	133/125	110/104	134/132	94/88	84/84	145/143	?/?	111/104	
BBA101.127	168/161	152/143	164/164	124/118	163/157	95/91	133/125	107/107	132/132	88/88	84/82	147/147	131/125	114/104	
BBA101.128	154/154	143/143	167/158	124/124	161/161	97/97	125/125	107/101	132/132	94/90	86/84	141/139	125/125	104/101	
BBA101.129	168/154	150/145	158/158	124/118	157/157	97/93	133/111	101/101	132/132	90/88	84/82	147/147	125/125	104/104	
BBA101.130	168/154	143/143	158/158	122/118	161/159	101/101	133/133	113/101	138/138	90/88	84/84	145/145	125/125	114/111	
BBA101.131	154/154	150/143	164/161	124/118	163/157	101/93	133/133	113/104	132/132	88/86	84/81	145/135	129/129	104/104	
BBA101.132	161/153	143/143	158/158	126/124	161/157	117/95	133/133	113/113	132/128	88/88	84/82	145/145	131/125	114/101	
BBA101.133	154/153	147/145	158/158	124/124	161/161	105/99	133/133	113/101	132/132	90/90	84/82	147/147	131/129	104/101	
BBA101.134	168/148	147/143	161/158	118/118	161/159	99/91	133/125	110/101	132/132	88/88	86/84	145/135	129/125	114/111	
BBA201.121	154/154	152/143	158/158	118/118	161/159	109/95	133/125	107/101	132/132	88/88	86/84	147/145	?/?	104/104
BBA201.122	154/153	152/145	164/158	118/118	161/157	95/91	135/125	104/104	132/132	88/88	86/84	145/143	?/?	104/101
BBA201.123	168/154	147/143	167/164	126/122	161/157	103/103	135/133	104/101	132/128	88/88	84/82	147/141	125/125	104/101
BBA201.124	155/154	152/152	?/?	122/122	161/161	97/97	133/125	104/104	132/132	92/88	82/82	145/145	131/126	101/101
BBA201.125	155/154	145/143	161/158	122/122	161/159	107/91	133/133	?/?	132/130	90/88	84/84	145/129	125/125	101/101
BBA201.126	168/154	143/141	167/158	118/118	157/157	101/97	135/133	110/107	132/132	88/88	82/82	149/139	129/125	101/101
BBA201.127	168/154	145/143	158/158	124/116	157/157	109/109	135/133	101/101	132/132	90/88	84/82	145/141	125/108	114/111
BBA201.128	154/154	143/143	158/158	?/?	161/157	97/93	125/125	107/101	132/132	90/80	86/84	143/141	?/?	114/101
BBA201.129	161/154	152/145	164/158	126/118	157/157	97/95	133/133	104/104	132/132	88/82	86/84	145/141	145/129	114/101
BBA201.130	168/167	147/143	164/161	124/122	157/155	111/93	125/125	110/107	132/132	88/78	86/84	151/145	131/129	114/104
BBA201.131	168/154	152/145	158/158	118/118	161/155	119/109	125/125	113/101	132/132	94/82	86/82	145/145	125/125	111/101
BBA201.132	176/154	145/141	167/158	124/124	?/?	103/103	135/133	110/110	132/132	86/86	82/82	145/135	129/124	114/101
BBA201.133	154/153	143/143	167/164	122/122	163/157	95/93	125/125	107/107	132/132	88/80	84/84	147/145	127/125	104/101
BBA201.135	168/154	145/145	161/158	124/118	163/157	99/97	135/135	104/101	132/132	88/86	82/82	147/145	127/125	111/104
BBA201.137	161/155	147/143	158/158	?/?	163/157	93/91	133/133	101/101	132/128	90/88	84/82	149/147	125/117	114/101
BBA201.138	168/154	147/147	?/?	?/?	163/157	99/91	133/125	110/107	132/130	88/78	84/84	141/137	125/125	101/101
BBA201.134	154/153	147/145	167/158	?/?	157/157	93/91	125/125	110/104	132/132	88/86	86/84	145/145	131/125	?/?
BBA201.136	154/154	143/143	164/158	124/122	157/157	117/93	133/133	107/101	132/130	84/82	82/82	147/145	125/125	?/?
BS01.121	161/154	150/145	167/161	124/118	161/157	101/93	133/133	110/110	132/132	90/88	?/?	145/137	129/125	114/101
BS01.122	165/154	145/143	161/158	124/118	159/157	97/95	133/125	113/104	132/132	90/88	82/82	145/115	125/125	114/101
BS01.123	?/?	147/147	167/167	124/124	157/157	93/91	133/111	113/104	134/132	88/88	82/78	147/145	131/125	104/104
BS01.124	154/154	145/143	161/158	?/?	157/157	95/87	133/111	107/104	134/124	86/84	84/84	143/135	131/125	101/101
BS01.125	161/154	145/143	161/158	118/118	157/157	105/91	125/125	107/104	132/124	86/82	86/86	145/135	131/127	114/114
BS01.126	155/154	145/145	158/158	126/124	157/157	107/107	133/133	107/101	132/132	92/84	84/84	145/145	141/125	114/104
BS01.127	153/153	147/145	167/167	122/122	161/155	97/93	133/133	104/101	132/128	88/86	84/84	135/131	131/124	114/101
BS01.128	168/154	152/143	164/158	124/118	157/157	97/97	125/125	107/101	132/132	92/82	84/82	?/?	125/125	114/111
BS01.129	151/151	147/143	164/158	122/118	161/159	97/93	133/133	107/104	132/132	90/78	84/81	147/137	129/125	114/111
BS01.130	161/153	152/141	167/158	118/118	161/159	101/91	135/133	113/104	132/132	88/86	84/82	149/145	125/125	101/101
BS01.131	152/152	149/145	164/158	124/122	159/157	107/93	133/125	110/101	132/132	88/88	82/82	143/143	125/125	114/101
BS01.132	155/154	145/143	170/167	118/118	161/157	97/93	133/109	113/107	132/132	92/88	84/84	145/137	125/108	111/101
BS01.133	154/154	147/143	167/158	124/118	161/157	97/91	133/133	104/101	130/128	90/88	82/82	?/?	?/?	111/104
BS01.134	176/154	145/143	161/158	?/?	157/155	99/99	133/125	113/104	134/132	88/88	84/78	143/143	?/?	114/114
BU01.121	154/154	147/145	167/161	124/118	159/157	113/107	133/133	107/104	130/130	92/86	82/82	145/139	132/125	114/101	
BU01.122	155/154	145/145	167/158	122/118	159/157	103/103	133/133	116/104	132/126	94/86	84/84	145/145	125/123	101/101	
BU01.123	161/154	145/143	167/161	118/118	157/157	111/97	133/125	104/104	132/126	88/86	86/84	?/?	127/125	114/101	
BU01.124	154/153	143/143	164/158	122/122	161/157	109/97	125/125	113/104	134/132	80/80	84/82	145/135	125/125	101/101	
BU01.125	154/154	145/143	158/158	124/124	161/157	99/91	133/133	104/101	134/132	100/90	86/82	149/135	?/?	114/111	
BU01.126	161/154	150/143	167/158	124/124	161/159	93/91	133/125	124/104	132/132	88/88	84/84	145/135	131/125	114/101	
BU01.127	168/161	152/143	164/158	124/120	157/155	93/93	133/125	113/101	134/132	88/86	82/82	145/137	129/125	114/101	
BU01.128	160/153	143/143	164/161	118/118	161/159	93/91	133/133	?/?	?/?	86/78	84/81	145/145	129/125	114/101	
BU01.129	168/153	147/145	167/164	118/118	161/161	107/99	133/133	101/101	132/132	90/90	82/82	147/145	129/125	104/101	","
Q-QLD02:															
BBA02.141	168/154	143/143	158/158	124/122	157/157	99/95	125/125	110/101	132/132	88/86	86/86	135/135	125/125	101/101	
BBA02.142	154/154	145/143	167/158	124/118	161/161	91/91	125/125	107/104	132/128	88/88	82/82	145/141	140/117	114/104	
BBA02.143	153/147	152/145	161/158	?/?	161/155	101/99	135/133	110/104	132/132	86/82	82/82	147/145	125/125	101/101	
BBA02.144	148/148	145/145	158/158	118/118	161/161	99/91	125/125	113/104	132/128	88/88	84/82	147/147	129/127	114/101	
BBA02.145	161/154	143/143	164/158	122/118	159/157	95/85	133/125	101/101	132/132	90/84	82/82	145/145	129/125	104/101	
BBA02.146	170/154	145/145	167/158	124/122	159/157	99/93	133/133	107/104	132/132	88/86	84/82	145/135	131/125	114/114	
BBA02.147	154/154	150/143	158/158	122/122	161/157	107/107	133/125	?/?	132/132	88/80	84/82	145/145	125/125	101/101
BBA02.148	168/153	156/150	158/158	122/122	161/157	97/95	133/133	113/104	132/132	86/82	84/84	143/143	131/125	104/101
BBA02.149	155/154	156/147	158/158	122/122	157/157	101/91	133/125	113/101	132/132	90/88	84/82	137/137	125/125	114/104
BBA02.150	154/154	152/150	158/158	122/122	157/157	97/97	133/125	110/110	132/132	86/86	82/82	137/135	131/125	104/101
BP02.141	168/153	?/?	161/158	122/122	161/161	95/91	133/111	101/101	134/132	96/88	?/?	146/141	129/124	104/101
BP02.142	168/168	?/?	158/158	124/122	161/161	111/101	135/125	104/104	132/132	96/88	?/?	147/145	129/120	114/101
BP02.143	153/153	145/143	167/158	122/122	163/157	95/91	133/133	113/113	132/132	94/88	86/84	145/145	125/105	104/101
BP02.144	161/154	143/141	167/158	122/118	157/157	113/95	135/133	104/104	136/132	88/86	84/84	147/145	131/128	104/101
BP02.145	168/154	154/145	167/158	?/?	163/157	109/93	125/125	107/107	130/130	86/86	84/84	145/145	131/129	114/101
BP02.146	155/154	147/147	167/158	124/124	159/155	97/97	125/125	104/101	132/132	88/88	84/84	147/145	125/125	114/101
BP02.147	168/168	150/143	167/158	122/118	161/157	97/93	133/125	107/101	134/132	88/72	84/84	145/137	140/125	104/101
BP02.148	168/154	152/143	164/158	124/124	161/157	93/91	133/125	104/101	132/130	88/86	86/82	143/135	127/125	114/101
BP02.149	154/154	145/145	158/158	118/118	157/157	121/97	133/133	104/104	134/134	86/82	86/86	147/141	129/127	114/101
BP02.150	154/154	147/143	167/158	122/122	157/155	109/95	133/133	107/107	132/132	88/88	84/84	145/145	131/125	104/101
BS02.141	154/154	145/143	158/158	118/118	159/157	107/107	133/125	104/104	132/132	96/88	86/82	145/135	129/124	114/104
BS02.142	154/153	150/143	158/158	122/118	157/157	99/97	133/125	104/101	132/128	90/82	84/84	145/145	125/121	111/104
BS02.143	176/154	152/147	167/158	126/118	163/161	99/93	133/125	104/101	134/134	88/88	86/82	155/145	131/131	114/111
BS02.144	154/154	152/143	167/161	124/118	159/157	109/99	133/125	113/107	?/?	92/88	84/84	145/145	131/125	104/101
BS02.145	154/154	147/145	158/158	118/118	157/157	?/?	133/133	104/101	132/132	88/82	86/84	157/135	135/125	101/101
BS02.146	153/142	152/143	164/158	124/118	157/157	99/99	133/125	104/104	132/130	86/84	86/82	145/145	125/117	114/101
BS02.147	168/154	143/143	167/158	?/?	161/157	97/91	133/133	107/107	132/128	98/88	84/82	147/145	127/120	111/101
BS02.148	168/154	147/145	161/158	118/118	161/157	109/97	135/133	?/?	132/130	88/80	84/84	145/135	129/129	114/101
BS02.149	155/154	143/143	167/152	?/?	161/157	117/99	133/125	110/104	132/132	90/82	84/84	145/135	129/125	101/101
BS02.150	168/155	145/143	158/158	118/118	161/157	95/91	133/125	?/?	132/130	88/78	84/84	145/145	141/132	114/104
BS02.151	168/154	152/145	158/158	124/118	161/161	93/93	135/125	104/104	132/132	94/88	84/84	145/143	131/129	104/101
BS02.152	168/153	152/143	161/158	124/124	159/157	109/97	133/125	110/110	132/132	96/90	82/82	143/135	125/125	104/101
BS02.153	161/154	152/152	164/158	118/118	157/157	95/95	133/133	101/101	132/132	82/80	82/82	145/141	162/145	111/101
BS02.154	168/154	152/145	158/158	122/118	161/157	91/91	133/133	113/107	132/132	92/92	86/84	147/145	125/125	104/101
BS02.155	168/168	147/147	158/158	122/122	157/157	99/93	135/133	107/104	132/128	88/88	84/84	149/141	125/125	114/101
BS02.156	168/154	152/147	161/158	118/118	?/?	101/97	133/133	101/101	134/132	88/82	84/84	145/145	125/125	114/104
BS02.157	154/154	145/143	167/158	118/118	157/157	109/93	133/133	110/110	132/132	88/88	82/82	145/145	129/122	104/101
BS02.158	154/153	152/143	161/158	?/?	157/157	99/95	133/133	104/104	132/130	88/86	84/82	147/145	125/125	101/101
BS02.159	155/154	145/143	158/158	118/118	161/161	93/93	133/125	107/107	134/132	88/88	84/84	145/145	129/129	104/101	
BS02.160	168/168	147/143	161/158	122/118	161/157	95/93	133/125	104/104	132/132	86/80	84/82	145/145	125/125	101/101	","
Q-QLD03:															
BBA103.161	?/?	147/143	164/158	124/122	157/157	107/99	133/125	110/107	132/132	88/84	84/84	143/143	125/124	101/101	
BBA103.162	153/148	?/?	164/158	124/122	?/?	107/99	133/125	107/107	132/132	88/84	84/84	143/143	125/124	101/101	
BBA103.163	154/154	152/145	158/158	124/124	159/157	99/93	132/132	107/107	132/132	96/80	82/82	145/145	129/129	114/114	
BBA103.164	155/154	?/?	167/158	122/118	157/149	97/97	133/125	?/?	132/132	88/88	84/84	145/145	131/129	114/101	
BBA103.165	155/154	?/?	167/158	122/122	161/155	91/91	133/133	113/113	132/132	90/88	84/84	147/145	125/119	114/101	
BBA103.166	155/154	?/?	158/158	122/122	157/157	93/93	133/133	113/107	128/128	90/88	84/84	143/135	125/121	114/114	
BBA103.167	154/153	145/145	167/158	124/124	157/157	95/95	133/125	107/104	132/128	82/80	86/78	145/145	131/122	114/101	
BBA103.168	168/154	?/?	167/158	122/118	161/155	107/107	133/125	120/104	132/132	88/88	82/82	145/135	132/123	111/101	
BBA103.169	153/148	152/152	167/158	122/122	161/161	97/97	133/133	110/110	132/132	88/88	84/84	145/139	129/125	111/111	
BBA103.170	154/148	145/145	158/158	124/124	157/157	97/93	133/125	114/104	132/132	96/76	84/78	135/135	125/125	114/111	
BBA103.171	168/153	145/143	164/161	118/118	161/157	93/93	133/125	107/107	132/132	86/86	82/82	143/141	128/125	114/104	
BBU03.161	154/154	147/143	167/158	125/125	159/159	?/?	133/127	104/104	132/132	94/84	84/82	147/141	125/125	111/104	
BBU03.162	168/154	?/?	164/161	122/122	161/159	101/101	125/125	101/101	132/132	90/90	82/82	147/145	127/125	101/101	
BBU03.163	168/155	152/143	161/158	?/?	157/157	99/95	133/121	110/110	132/132	90/88	84/82	145/145	129/114	104/101
BBU03.164	154/148	152/143	167/158	122/122	163/157	103/93	133/125	?/?	132/132	?/?	84/84	146/145	125/122	114/104
BBU03.165	154/154	?/?	167/164	122/122	159/157	103/91	?/?	107/101	134/132	?/?	82/82	151/143	129/125	114/101
BBU03.166	154/154	152/147	161/158	124/124	161/161	91/91	133/133	113/107	132/128	88/84	86/84	145/143	125/125	104/101
BBU03.167	154/153	143/143	167/158	124/124	157/157	103/97	?/?	?/?	134/132	88/86	82/82	145/136	131/125	111/101
BBU03.168	153/153	149/147	158/158	122/118	161/161	?/?	133/125	104/101	132/132	?/?	84/84	145/143	131/129	114/114
BBU03.169	153/153	?/?	158/158	124/118	163/161	103/91	133/125	116/101	136/132	?/?	?/?	?/?	129/125	104/104
BBU03.170	154/151	147/143	167/167	122/122	159/157	101/93	125/110	110/104	132/132	?/?	82/82	147/145	131/122	104/101
BBU03.171	156/154	?/?	161/158	?/?	161/159	99/93	133/125	101/101	132/132	94/90	82/82	145/145	?/?	114/101
BS03.161	168/154	?/?	161/158	118/118	?/?	109/95	133/125	?/?	132/130	88/84	84/84	149/135	129/125	114/111
BS03.162	156/155	147/145	161/158	122/122	163/161	109/93	125/125	114/107	132/132	88/86	86/82	145/135	131/125	114/101
BS03.163	170/153	152/147	167/158	124/124	?/?	93/93	133/125	107/101	132/132	92/92	84/84	151/147	125/125	114/101
BS03.164	168/154	147/145	168/167	124/124	161/157	97/93	133/125	?/?	134/132	94/88	84/82	?/?	129/128	114/104
BS03.165	154/154	150/145	167/158	122/122	161/159	99/95	133/133	?/?	128/128	82/80	84/84	145/145	129/125	114/101
BS03.166	161/154	?/?	161/158	124/124	157/157	101/93	133/125	107/101	?/?	88/88	84/82	145/143	125/122	114/104
BS03.167	168/154	?/?	167/161	123/123	161/157	91/91	133/133	114/114	?/?	88/86	84/82	145/145	148/129	114/101
BS03.168	154/154	?/?	164/158	123/123	161/157	99/93	133/125	107/104	132/130	90/82	82/82	147/145	125/122	101/101	
BS03.169	154/153	147/143	167/158	123/123	161/157	101/91	133/133	?/?	132/128	88/88	82/82	?/?	125/121	114/101	
BS03.170	154/154	?/?	167/158	127/127	161/157	95/91	133/125	107/107	136/132	92/88	84/82	147/145	145/145	114/114	
GL03.161	154/154	?/?	164/158	124/119	157/155	109/109	133/133	114/101	132/128	88/88	84/82	145/139	125/117	114/104	
GL03.162	153/152	147/143	164/158	123/118	159/157	107/93	133/133	117/110	132/132	88/88	84/84	145/136	125/119	114/101	
GL03.163	154/153	147/143	158/158	119/119	163/157	95/91	133/125	107/101	132/132	88/88	84/82	145/136	125/119	114/111	
GL03.164	168/154	145/145	165/158	124/118	159/157	93/93	133/125	?/?	132/132	88/88	84/84	145/139	129/129	114/111	
GL03.165	154/154	?/?	161/158	?/?	161/157	?/?	133/125	?/?	132/132	?/?	?/?	147/145	?/?	114/104	
GL03.166	154/154	147/147	158/158	124/118	157/157	103/95	125/125	?/?	132/130	94/88	86/82	145/145	138/125	114/104	
GL03.167	154/154	?/?	167/167	124/118	163/161	101/101	110/110	104/104	132/132	88/88	84/84	145/141	145/129	104/101	
GL03.168	168/148	145/143	164/161	122/122	157/157	107/91	135/133	104/101	134/132	88/88	86/82	145/143	131/122	114/101	
GL03.169	154/154	152/143	167/158	?/?	157/157	91/91	133/125	110/107	132/128	?/?	84/82	145/143	129/125	114/104	
GL03.170	161/154	147/145	158/158	126/118	161/155	95/95	133/133	104/104	132/132	96/80	84/82	145/138	129/125	114/104	","
Q-TP01:															
TP01.1	168/153	143/143	170/158	?/?	157/157	93/93	133/133	104/101	132/132	88/82	84/78	145/135	129/125	114/104	
TP01.10	161/154	149/145	164/158	118/118	161/159	?/?	133/125	116/116	132/132	?/?	86/86	147/145	147/121	114/114	
TP01.11	154/148	152/152	?/?	124/124	161/161	99/97	133/125	107/107	132/132	88/88	86/86	145/143	125/124	114/111	
TP01.12	168/156	147/145	158/158	124/122	157/157	107/91	135/133	107/107	132/132	86/86	82/82	147/135	140/125	114/101	
TP01.2	154/154	147/141	164/158	122/118	161/157	121/109	133/125	?/?	132/132	88/88	82/82	145/139	122/112	114/101	
TP01.3	154/154	152/152	158/158	118/118	161/157	103/97	135/133	107/101	132/132	88/84	84/84	147/135	131/129	114/101	
TP01.4	168/154	147/143	158/158	118/118	161/157	99/91	135/125	107/101	132/132	88/88	84/84	145/143	135/125	114/114	
TP01.5	154/154	145/143	164/158	118/118	161/157	117/93	135/133	113/101	134/132	88/88	84/84	145/141	128/127	104/101	
TP01.6	154/153	147/145	167/158	118/118	157/157	103/93	125/125	107/101	132/130	90/88	84/81	145/145	125/125	114/101	
TP01.7	154/148	145/143	158/158	118/118	163/157	97/95	125/125	110/101	136/132	90/82	82/82	145/143	125/122	101/101	
TP01.8	156/154	146/145	167/158	122/118	161/157	93/91	135/125	107/107	130/130	?/?	84/82	147/145	129/125	114/104	
TP01.9	156/154	147/143	167/161	122/122	161/159	125/97	133/125	110/104	130/130	88/82	82/82	145/143	127/125	114/104	","
W-Brm01:															
WA2188.1	156/154	147/147	158/158	?/?	?/?	99/95	125/125	?/?	132/132	88/88	84/82	147/145	134/125	114/104	
WA2188.2	168/154	147/143	158/158	?/?	?/?	99/93	135/125	?/?	132/132	92/86	84/84	147/147	132/125	114/104	
WA2188.3	156/156	145/143	167/164	?/?	?/?	97/97	135/125	?/?	134/132	90/86	84/82	147/141	131/125	114/101	
WA2188.4	154/154	145/145	158/158	?/?	?/?	97/97	133/125	?/?	132/132	88/86	84/84	145/141	144/125	104/101	
WA2188.6	154/154	145/145	158/158	?/?	?/?	107/101	125/125	?/?	132/132	88/86	84/84	157/141	125/117	111/104	
WA2188.7	?/?	147/145	167/167	?/?	?/?	101/101	125/125	?/?	132/132	86/86	?/?	147/145	129/117	101/101	
WA2188.8	154/154	145/145	161/158	?/?	?/?	99/97	133/133	?/?	132/132	90/88	84/84	137/137	129/129	104/101	
WA2188.10	154/154	147/143	164/158	?/?	?/?	107/95	133/125	?/?	132/132	92/86	90/84	145/143	131/129	104/101	
WA2188.11	154/154	150/143	167/158	?/?	?/?	109/97	133/125	?/?	132/130	90/86	82/82	143/141	129/129	114/101	
WA2199.1	161/154	147/143	167/158	?/?	?/?	99/91	133/133	?/?	132/132	?/?	84/82	147/145	125/125	104/101	
WA2199.2	154/154	?/?	161/158	?/?	?/?	99/97	135/133	?/?	132/132	90/84	82/82	145/137	125/122	101/101	
WA2199.3	154/154	147/145	158/158	?/?	?/?	109/101	125/125	?/?	132/132	90/90	86/84	145/121	129/129	104/101	
WA2199.4	168/154	145/143	158/158	?/?	?/?	99/99	133/133	?/?	132/132	?/?	82/82	145/141	125/122	104/101	
WA2199.5	154/154	143/143	158/158	?/?	?/?	99/97	133/133	?/?	132/132	90/90	84/82	145/143	129/122	104/101	
WA2199.6	154/154	145/145	167/158	?/?	?/?	115/93	133/133	?/?	132/132	86/86	84/84	145/145	131/129	104/104	
WA2199.7	156/156	145/143	167/158	?/?	?/?	99/99	133/133	?/?	132/132	86/82	84/84	145/145	125/125	104/104	
WA2199.8	154/154	147/147	158/158	?/?	?/?	109/101	125/125	?/?	132/132	90/82	84/84	145/143	131/129	104/101	
WA2199.9	154/154	147/145	161/158	?/?	?/?	99/95	135/125	?/?	132/132	88/88	82/82	151/145	129/125	104/101	
WA2199.10	154/154	145/143	158/158	?/?	?/?	99/99	133/125	?/?	132/132	90/84	82/82	145/143	125/122	104/101	
WA2199.11	154/154	147/143	158/158	?/?	?/?	101/99	133/125	?/?	132/132	88/86	84/84	147/145	144/125	104/101	
WA2199.12	?/?	145/143	167/158	?/?	?/?	97/97	133/125	?/?	132/132	90/90	82/82	145/145	131/131	114/101	","
W-Der01:														
WA2190.1	?/?	147/147	161/158	?/?	?/?	119/119	125/125	?/?	134/132	86/84	86/82	145/141	131/117	111/111
WA2190.2	155/153	145/143	161/158	?/?	?/?	119/109	133/125	?/?	134/132	88/84	86/86	143/141	145/144	104/104
WA2190.3	?/?	147/147	161/158	?/?	?/?	93/93	133/125	?/?	134/132	88/88	88/82	145/141	129/117	111/111
WA2190.4	155/154	147/143	158/158	?/?	?/?	93/93	125/125	?/?	134/132	90/86	82/82	147/141	145/134	111/104
WA2190.5	?/?	147/143	158/158	?/?	?/?	?/?	133/125	?/?	132/132	90/88	84/82	147/145	144/131	111/101
WA2190.6	154/154	147/145	161/158	?/?	?/?	119/95	133/125	?/?	134/132	90/88	82/82	145/141	129/117	111/104
WA2190.7	154/154	147/143	158/158	?/?	?/?	97/93	125/125	?/?	132/132	92/90	82/82	147/145	129/129	111/101
WA2190.8	155/155	145/143	158/158	?/?	?/?	93/93	125/125	?/?	134/132	90/88	88/82	145/141	146/131	104/104
WA2190.9	155/155	147/145	158/158	?/?	?/?	93/93	125/125	?/?	132/132	?/?	?/?	147/122	131/117	111/104
WA2190.10	154/154	147/145	158/158	?/?	?/?	?/?	125/125	?/?	132/132	86/86	82/82	147/121	129/129	111/104
WA2190.12	155/155	147/145	158/158	?/?	?/?	93/93	125/125	?/?	132/132	90/88	82/82	147/121	131/117	111/104
WA2190.13	?/?	147/143	161/158	?/?	?/?	119/97	125/125	?/?	134/132	90/86	82/82	147/141	129/117	111/101
WA2190.14	154/154	147/145	158/158	?/?	?/?	93/93	125/125	?/?	132/132	88/86	82/82	145/145	134/134	101/101
WA2190.15	155/154	145/143	161/158	?/?	?/?	119/93	125/125	?/?	134/132	86/84	86/82	147/141	146/129	104/104
WA2190.17	?/?	145/145	167/158	?/?	?/?	95/95	133/125	?/?	134/132	88/84	86/86	143/141	129/125	104/104
WA2190.18	?/?	147/145	158/158	?/?	?/?	95/95	133/125	?/?	134/132	?/?	88/82	147/141	134/129	111/101
WA2190.19	?/?	147/147	161/158	?/?	?/?	119/119	125/125	?/?	134/134	?/?	88/82	141/141	129/117	111/104
WA2190.20	168/154	145/145	158/158	?/?	?/?	109/101	133/133	?/?	132/132	96/82	84/81	?/?	125/117	101/101,

;														
end;														
